# Supplementary material for: Analysis of the Nutritional Composition of Ready-to-Use Meat Alternatives in Belgium
Source: Nutrients. 2024 May 27;16(11):1648. doi: 10.3390/nu16111648 (PMC11175014; doi:10.3390/nu16111648)
Supplement: Supplementary file 1 [file nutrients-16-01648-s001.zip]

Archive with 1 entries (1 files):
- nutrients-3004335-supplementary.xlsx
