# Supplementary material for: Analysis of the Nutritional Composition of Ready-to-Use Meat Alternatives in Belgium
Source: Nutrients. 2024 May 27;16(11):1648. doi: 10.3390/nu16111648 (PMC11175014; doi:10.3390/nu16111648)
Supplement: Supplementary file 1 [file nutrients-16-01648-s001.zip › nutrients-3004335-supplementary.xlsx]

## Sheet: Meat alternatives
Type meat alternative (number)	Type meat alternative	Product name	Type brand	Brand	Kcal/100g	Protein (g/100g)	Total fat (g/100g)	Sat. fat (g/100g)	Carb. (g/100g)	Sugars (g/100g)	Fibre (g/100g)	Salt (g/100g)	Fe (mg/100g)	B12 (µg/100g)	Zinc (mg/100g)	Veggie/Vegan	Price of product (euro)	Number of grams	Price per 100g product	Nutriscore	Ecoscore	Organic	Frozen	First protein source	Second protein source	Third protein source	First oil/fat	Second oil/fat	Third oil/fat
1	Minced meat	Albert Heijn vegan rulstukjes	1	10	108	20	0.6	0.1	2.6	0.9	5.7	1.18	2.1	0.3		1	1.69	200	0.845	1		0	0	Soy protein
1	Minced meat	Beyond Meat beyond mince	2	8	238	15	17	5.7	4.8	0	2.1	0.75				1	4.99	300	1.66333			0	0	Pea protein	Rice protein		Rapeseed oil	Coconut oil
1	Minced meat	Boni vegan gehakt	1	6	115	22.4	0.6	0.1	2	0.6	6	1.55	7	0.5		1	1.29	175	0.737143	1	1	0	0	Soy protein			Rapeseed oil
1	Minced meat	De Vegetarische Slager le gehackt super hâché/rul gehackt	2	11	125	24	0.5	0.1	2.9	2	6.4	1.3	7	0.5		0	4.29	200	2.145	1		0	0	Soy protein
1	Minced meat	Delhaize vegan gehakt	1	5	152	14	8.5	1.8	1.3	0.7	6.2	1.3	10.7	0.375		1	3.15	250	1.26	1		0	0	Soy protein			Sunflower oil	Shea butter
1	Minced meat	Future Farm future mince	2	44	193	14	12	9.4	7.9	0.5	5.7	1.1				1	3.99	250	1.596			0	0	Soy protein	Pea protein	Chickpea flour	Coconut oil	Rapeseed oil
1	Minced meat	Garden Gourmet fijngehakt	2	13	148	20	3	0.5	5.8	2	8.9	1.3				1	3.79	175	2.16571	1		0	0	Soy protein	Wheat protein		Rapeseed oil
1	Minced meat	Garden Gourmet sensational gehakt	2	13	165	17	7.9	2.9	3.6	1	5	1				1	4.19	200	2.095	1		0	0	Soy protein			Rapeseed oil	Coconut oil
1	Minced meat	Greenway fijngehakt (diepvries)	2	3	140	17	6.7	0.6	2.8	0.7	1.7	1.1				1	6.85	450	1.52222	1		0	1	Pea protein			Rapeseed oil
1	Minced meat	Greenway gehakt	2	3	176	15	8	1	8	1	5.8	1.37	2.1	0.38	1.5	1	4.19	200	2.095	1		0	0	Pea flour	Pea protein		Rapeseed oil
1	Minced meat	Jumbo 100% plantaardig kruimgehakt	1	4	111	17	1.1	0.1	5.6	2.2	5.1	0.6	2.1	0.38	1.5	1	1.69	200	0.845			0	0	Soy protein			Sunflower oil
1	Minced meat	Jumbo 100% plantaardig vers gehakt	1	4	184	15.2	9.4	5.3	6.8	1.5	5.6	1.02	2.1	0.38	1.5	1	3.72	300	1.24			0	0	Wheat protein	Soy protein	Wheat flour	Coconut oil	Sunflower oil
1	Minced meat	LikeMeat like mince	2	39	185	21	6	1	8.3	3.5	6.7	1.1				1	3.49	180	1.93889			1	0	Soy protein	Corn flour		Sunflower oil
1	Minced meat	Meatless Farm gehakt plant-based	2	42	215	17.1	12.2	0.9	7.9	1.1	3	1.02				1	3.69	250	1.476			0	0	Pea protein	Rice protein		Rapeseed oil	Sunflower oil
1	Minced meat	Metro Chef veggie mince (diepvries)	1	48	181	14	8.9	2.4	8.1	0.9	6.1	0.89	10.7	0.375		1	12.99	1000	1.299			0	1	Soy protein			Sunflower oil	Shea butter
1	Minced meat	Naturli minced all star	2	23	217	15.8	13.8	11.3	6.6	0.7	2	0.81				1	3.99	300	1.33			0	0	Pea protein	Wheat gluten		Coconut oil
1	Minced meat	ProLaTerre vegan gehakt (van erwten)	2	22	131	11.2	9.9	1.3	14	1.5	3.1	1.5				1	2.45	120	2.04167			1	0	Pea protein
1	Minced meat	ProLaTerre vegan gehakt (van tofu)	2	22	168	18.8	9.8	1.5	1	0.4	1.2	1.5				1	2.85	180	1.58333			1	0	Soy protein
1	Minced meat	Quorn vegetarisch fijngehakt	2	29	105	14.5	2	0.5	4.5	0.6	5.5	0.3				0	2.99	175	1.70857	1		0	0	Mycoprotein	Egg protein
1	Minced meat	Quorn vegetarisch fijngehakt (diepvries)	2	29	92	13	1.7	0.5	2.3	0.1	7.5	0.14				0	12.46	1000	1.246			0	1	Mycoprotein	Egg protein
1	Minced meat	Quorn vegan fijngehakt	2	29	203	29	7	0.9	3.5	0.1	3.9	1.2				1	3.19	175	1.82286	1		0	0	Mycoprotein	Pea protein	Wheat gluten	Rapeseed oil
1	Minced meat	SoFine bio gehakt	2	9	145	18.4	2.6	0.4	8.8	6.1	6	1.4				1	3.09	180	1.71667	1		1	0	Soy protein	Soy bean
1	Minced meat	The Blue Butcher blue mince	2	7	229	19.6	12.9	7.5	7.2	2	2.7	1.4				1	5.09	300	1.69667			0	0	Wheat gluten	Soy flour	Soy protein	Coconut oil
1	Minced meat	Vivera plantaardig kruimgehakt	2	2	104	20	0.6	0.1	1.5	0	5.7	0.7	2.1	0.38		1	2.69	175	1.53714			0	0	Soy protein
1	Minced meat	Youpea! Hagie	2	1	182	14.3	9.3	0.9	5.1	1.1	6.5	1.8				1	3.79	200	1.895	1		0	0	Pea protein			Rapeseed oil
1	Minced meat	My Veggie Day kruimgehakt	1	17	156	18	7.2	0.8	3.8	1	2	0.98				1
1	Minced meat	Chef Select & You vegan gehakt	1	18	125	20	0.6	0.1	7.1	0.7	5.7	0.7	2.1	0.38		1	1.49	200	0.745			0	0	Soy protein
2	Schnitzels/breaded burgers/nuggets	Boni vegan schnitzel	1	6	185	13	7.4	0.8	15	1.1	3.1	1.1	7	0.5		1	1.89	200	0.945	1	1	0	0	Wheat flour	Soy protein	Wheat gluten	Sunflower oil
2	Schnitzels/breaded burgers/nuggets	Damhert vegan schnitzel	2	19	218	11.8	10	1.2	24.5	3.3	4.5	1.6				1	3.55	180	1.97222			0	0	Wheat protein	Wheat flour		Sunflower oil
2	Schnitzels/breaded burgers/nuggets	Damhert vegan zigeuner schnitzel	2	19	175	9.1	6.5	0.7	16	1.9	6.9	0.9				1	3.95	200	1.975			0	0	Soy protein	Wheat protein	Wheat flour	Sunflower oil
2	Schnitzels/breaded burgers/nuggets	De Vegetarische Slager le schnitz/auf wieder schnitzel	2	11	285	9.2	18	2.9	18	0.7	6.5	0.91	3	0.52		1	4.29	180	2.38333	1		0	0	Soy protein	Wheat gluten		Sunflower oil	Sheaboter	Coconut oil
2	Schnitzels/breaded burgers/nuggets	Delhaize vegan schnitzel	1	5	181	17	5.4	0.6	14	1.2	4.4	1.2				1	1.95	200	0.975	1		0	0	Soy protein	Wheat protein	Wheat flour	Sunflower oil
2	Schnitzels/breaded burgers/nuggets	Garden Gourmet gegrilde schnitzel	2	13	179	16	7	0.5	10	1.8	6.8	1.3				0	3.49	150	2.32667	1		0	0	Soy protein	Wheat protein	Egg protein powder	Sunflower oil	Rapeseed oil
2	Schnitzels/breaded burgers/nuggets	Garden Gourmet schnitzel	2	13	244	16	12	1.3	16	2.4	5.5	1.3				0	3.39	180	1.88333	1		0	0	Soy protein	Wheat flour	Wheat protein	Rapeseed oil	Sunflower oil
2	Schnitzels/breaded burgers/nuggets	Garden Gourmet schnitzel (diepvries)	2	13	223	17	11	1.1	12	2.4	5.8	1.2				0	11.99	720	1.66528	1		0	1	Wheat gluten	Soy protein	Wheat protein	Rapeseed oil	Sunflower oil
2	Schnitzels/breaded burgers/nuggets	Jumbo 100% plantaardige krokante kipschnitzel	1	4	179	10.2	6.2	0.8	17.6	2.5	5.7	0.96	2.1	0.38	1.5	1	2.56	200	1.28			0	0	Soy protein	Wheat protein		Sunflower oil
2	Schnitzels/breaded burgers/nuggets	Jumbo 100% plantaardige lekkerbek	1	4	156	10.5	5.2	0.6	15	0.5	3.6	1.02	2.1	0.38	1.5	1	2.59	170	1.52353			0	0	Wheat protein	Wheat flour	Pea protein	Sunflower oil
2	Schnitzels/breaded burgers/nuggets	Jumbo 100% plantaardige saté schnitzel	1	4	201	9.3	8.1	1	19.9	3.6	5.3	1.17	2.1	0.38	1.5	1	2.69	200	1.345			0	0	Soy protein	Wheat protein	Wheat flour	Sunflower oil
2	Schnitzels/breaded burgers/nuggets	Jumbo 100% plantaardige schnitzel	1	4	179	11	6.3	0.8	16.7	1.9	5.6	0.97	2.1	0.38	1.5	1	1.59	200	0.795			0	0	Soy protein	Wheat protein		Sunflower oil
2	Schnitzels/breaded burgers/nuggets	Jumbo 100% plantaardige zigeunerschnitzel	1	4	182	11	6.9	0.9	15.7	2.2	6.2	0.9	2.1	0.38	1.5	1	2.47	200	1.235			0	0	Soy protein	Wheat protein		Sunflower oil
2	Schnitzels/breaded burgers/nuggets	LikeMeat like schnitzel	2	39	230	11	14	1.6	13	0	5.9	1.4				1	3.79	180	2.10556	1		1	0	Soy protein	Corn flour		Sunflower oil
2	Schnitzels/breaded burgers/nuggets	Meatless Farm schnitzel plant-based	2	42	256	13.1	13.8	1.3	18.2	0.8	3.6	1.16				1						0	0	Wheat flour	Wheat protein	Pea protein	Sunflower oil	Rapeseed oil
2	Schnitzels/breaded burgers/nuggets	SoFine spinazie schnitzels	2	9	190	12.2	10.2	1.2	10.1	1.2	5.1	1.3	2.1	0.38	1.5	1	3.5	200	1.75	1		0	0	Soy bean	Soy protein	Wheat flour	Sunflower oil
2	Schnitzels/breaded burgers/nuggets	SoFine tomaten schnitzels	2	9	186	10.1	10.5	1.2	11.2	0.2	3.4	1.2	2.1	0.38	1.5	1	3.39	200	1.695	2		0	0	Soy bean	Soy protein	Wheat flour	Sunflower oil
2	Schnitzels/breaded burgers/nuggets	The Blue Butcher blue no chicken schnitzel	2	7	229	11.5	13.1	1.5	13.7	0.2	5.4	0.6	5.74	0.41		0				1		0	0	Goat milk	Wheat flour	Egg protein powder	Soy oil	Sunflower oil
2	Schnitzels/breaded burgers/nuggets	The Blue Butcher blue schnitzel	2	7	254	15.5	9.5	1.1	25.6	2	2.2	1.6				1						0	0	Wheat protein	Wheat flour	Wheat gluten	Sunflower oil
2	Schnitzels/breaded burgers/nuggets	The Blue Butcher blue seasoned schnitzel	2	7	175	19.3	3	0.4	16.4	1.2	2.1	1.6				1						0	0	Wheat gluten	Soy flour	Soy protein	Sunflower oil
2	Schnitzels/breaded burgers/nuggets	Valess schnitzel	2	24	183	11.8	7.4	0.9	15.5	0.8	3.8	1.2	2.7			0	3.5	180	1.94444			0	0	Cow's milk	Wheat protein	Egg protein	Sunflower oil
2	Schnitzels/breaded burgers/nuggets	Vegafit frozen schnitzel (diepvries)	2	19	242	15.4	11.6	1.3	18.9	2.7	2	1.7				1		200				0	1	Wheat protein	Wheat flour	Potato protein	Sunflower oil
2	Schnitzels/breaded burgers/nuggets	Vegafit krokante schnitzel	2	19	257	14	11	1.3	24.6	3.7	2.4	1.8				1	2.49	180	1.38333			0	0	Wheat protein	Potato protein	Wheat flour	Sunflower oil
2	Schnitzels/breaded burgers/nuggets	Vivera plantaardige krokante schnitzel	2	2	203	14	7.4	0.8	17	1.4	5	1.4	2.1	0.38		1	2.45	200	1.225			0	0	Soy protein	Wheat protein		Sunflower oil
2	Schnitzels/breaded burgers/nuggets	Vivera Oosterse schijf	2	2	196	16	6.3	0.7	18	2.7	2	1.34	2.1	0.38		1	3.09	200	1.545			0	0	Soy protein	Wheat protein	Wheat flour	Sunflower oil
2	Schnitzels/breaded burgers/nuggets	Jumbo 100% plantaardige schijf Javaanse stijl	1	4	168	11	6.3	0.8	13.8	1.8	5.9	1.22	2.1	0.38	1.5	1	2.99	200	1.495			0	0	Soy protein	Wheat protein	Wheat flour	Sunflower oil
2	Schnitzels/breaded burgers/nuggets	SoFine SoChicken burger	2	9	215	11.9	12.3	1.5	11.9	0.9	5.2	1.23	2.1	0.38	1.5	1	3.09	160	1.93125	1		0	0	Soy bean	Wheat gluten	Soy protein	Sunflower oil
2	Schnitzels/breaded burgers/nuggets	Iglo Green Cuisine krokante burgers chicken style (diepvries)	2	25	305	12	17	1.2	23	0.6	6.2	1				0	3.59	200	1.795	1		0	1	Wheat protein	Wheat flour	Wheat gluten	Rapeseed oil
2	Schnitzels/breaded burgers/nuggets	Valess crispy chicken style burger	2	24	200	12.4	8.5	1.1	16.6	1.4	4.1	1.3	2.4			0	3.49	180	1.93889	1		0	0	Cow's milk	Wheat protein	Egg protein	Sunflower oil
2	Schnitzels/breaded burgers/nuggets	Jumbo 100% plantaardige krokante kipburger	1	4	159	9.8	5.6	0.5	14.5	0.9	5.9	1.16	2.1	0.38	1.5	1	2.66	200	1.33			0	0	Soy protein	Wheat protein	Pea protein	Sunflower oil
2	Schnitzels/breaded burgers/nuggets	Quorn vegetarische Southern style burger	2	29	230	14.6	9.5	1.1	18.8	2.2	5.6	1.3				0	3.09	164	1.88415	1		0	0	Mycoprotein	Wheat flour	Egg protein	Sunflower oil	Rapeseed oil
2	Schnitzels/breaded burgers/nuggets	Valess crispy sticks met chili	2	24	220	11.5	8.6	1.1	21.9	2.1	4.4	1.3	2.3			0	3.8	160	2.375			0	0	Cow's milk	Wheat protein	Egg protein	Rapeseed oil	Sunflower oil
2	Schnitzels/breaded burgers/nuggets	Greenway boomstammetje	2	3	182	14	7.5	1.8	15	1.1	5	1.38	2.1	0.38	1.5	1	4.79	240	1.99583	1		0	0	Pea flour	Pea protein		Rapeseed oil	Coconut oil
2	Schnitzels/breaded burgers/nuggets	SoFine SoChicken sticks	2	9	225	14.1	13.2	1.6	11	1.1	3.6	1.3	2.1	0.38	1.5	1	3.39	160	2.11875	1		0	0	Soy bean	Wheat flour	Wheat gluten	Sunflower oil
2	Schnitzels/breaded burgers/nuggets	LikeMeat chicken dippers	2	39	215	13	9.1	0.8	11	1.8	7.3	1.2				1	3.29	180	1.82778	1		1	0	Soy protein			Sunflower oil
2	Schnitzels/breaded burgers/nuggets	Albert Heijn vegan crispy sticks	1	10	231	13	6.3	0.7	29	2.7	3.3	1.33	3.9	0.9		1	2.49	165	1.50909	1		0	0	Soy protein	Wheat protein		Sunflower oil
2	Schnitzels/breaded burgers/nuggets	Albert Heijn vegan chicken tenders	1	10	207	12	10	1.5	16	0.4	2.7	1.68	10.71	0.37		1	3.29	200	1.645	3		0	0	Wheat protein	Soy protein	Pea protein	Sunflower oil	Shea butter
2	Schnitzels/breaded burgers/nuggets	Garden Gourmet sensational crispy mini filet	2	13	245	19.1	10.1	1	17.6	0.5	3.6	1.1				1	3.79	190	1.99474	1		0	0	Soy protein	Wheat protein	Wheat flour	Rapeseed oil
2	Schnitzels/breaded burgers/nuggets	Vivera plantaardige spicy drumsticks	2	2	185	15	8.6	0.8	9.3	0.7	5.3	1.4	3.6	0.59		1	3.29	216	1.52315			0	0	Soy protein	Wheat protein	Wheat flour	Sunflower oil	Rapeseed oil
2	Schnitzels/breaded burgers/nuggets	ProLaTerre veggie sticks (op basis van soja)	2	22	257	8.2	14.7	1.7	20.9	0.9	4.8	0.78				1	3.49	180	1.93889			1	0	Soy bean	Wheat flour		Sunflower oil
2	Schnitzels/breaded burgers/nuggets	Albert Heijn vegan boneless wings	1	10	220	18	8	0.9	17	1.3	3.8	1.13	4.5	1.1		1	2.69	170	1.58235	1		0	0	Soy protein	Wheat protein	Wheat gluten	Sunflower oil
2	Schnitzels/breaded burgers/nuggets	Chef Select & You veggie schnitzel	1	18	199	17	7.3	0.5	14	1.3	4.5	1.3	3.9	0.54		1	1.49	200	0.745			0	0	Soy protein	Wheat protein	Wheat flour	Sunflower oil	Rapeseed oil
2	Schnitzels/breaded burgers/nuggets	Oumph! Spicy drums (diepvries)	2	37	190	13	9.1	1.3	11	1.8	7.3	1.2				1	4.1	270	1.51852			0	1	Rice flour	Corn flour	Soy protein	Rapeseed oil	Corn oil
2	Schnitzels/breaded burgers/nuggets	Boni vegan nuggets	1	6	239	13	8.4	0.9	26	1.1	3.8	1.2	7	0.5		1	1.55	180	0.861111	1	1	0	0	Wheat gluten	Soy protein	Pea protein	Sunflower oil
2	Schnitzels/breaded burgers/nuggets	Vivera plantaardige nuggets	2	2	221	16	6	0.7	24	2.5	4.5	1.5	2.1	0.38		1	3.99	200	1.995			0	0	Soy protein	Wheat protein	Wheat flour	Sunflower oil
2	Schnitzels/breaded burgers/nuggets	Garden Gourmet nuggets chicken style	2	13	226	17	10	1.1	14	2.6	6	1.3				0	4.09	200	2.045	1		0	0	Soy protein	Wheat protein	Wheat flour	Rapeseed oil	Sunflower oil
2	Schnitzels/breaded burgers/nuggets	Garden Gourmet vegan nuggets (diepvries)	2	13	216	14	10		1.1		5	1.1				1				1		0	1	Soy protein	Wheat flour		Rapeseed oil	Sunflower oil
2	Schnitzels/breaded burgers/nuggets	Vivera plantaardige chicken tenders smokey BBQ	2	2	202	15	7.6	0.9	16	2.4	4	1.4	2.1	0.38		1	2.99	200	1.495			0	0	Soy protein	Wheat protein	Wheat flour	Sunflower oil
2	Schnitzels/breaded burgers/nuggets	Vivera plantaardige chicken tenders	2	2	174	19	8.2	1	4.3	0.3	3.9	1.3	2.1	0.38		1		200				0	0	Soy protein	Wheat protein		Sunflower oil
2	Schnitzels/breaded burgers/nuggets	The Blue Butcher blue no chicken tenders	2	7	235	9.4	12	1.4	19.5	0.3	5.9	1.71	4.83	0.34		0						0	0	Goat milk	Wheat flour	Egg protein powder	Sunflower oil
2	Schnitzels/breaded burgers/nuggets	The Blue Butcher blue no chicken wings	2	7	229	11.5	13.1	1.5	13.7	0.2	5.4	1.49	5.74	0.41		0				1		0	0	Goat milk	Wheat flour	Egg protein powder	Sunflower oil
2	Schnitzels/breaded burgers/nuggets	The Blue Butcher blue no chicken nuggets	2	7	190	8.9	8.1	1	17	0.4	5.7	1.44	4.73	0.34		0				1		0	0	Goat milk	Wheat flour	Rye flour	Sunflower oil
2	Schnitzels/breaded burgers/nuggets	Delhaize nuggets	1	5	220	16	6	0.7	24	2.5	4.5	1.5	2.1	0.3		1	1.38	160	0.8625	1		0	0	Soy protein	Wheat protein		Sunflower oil
2	Schnitzels/breaded burgers/nuggets	Albert Heijn vegan nuggets	1	10	221	16	5.8	0.7	24	2.5	4.5	1.5	2.1	0.3		1	1.35	160	0.84375	1		0	0	Soy protein	Wheat protein		Sunflower oil
2	Schnitzels/breaded burgers/nuggets	Quorn vegan nuggets	2	29	200	12.8	4.3	0.5	25.2	0.9	4.6	1				1	3.09	200	1.545	1		0	0	Mycoprotein	Wheat flour	Wheat semolina	Sunflower oil
2	Schnitzels/breaded burgers/nuggets	Vegafit nuggets	2	32	272	15.5	10.2	1.1	27.6	4.9	3.8	1.4				1	2.39	200	1.195			0	0	Wheat protein	Wheat flour	Potato protein	Sunflower oil
2	Schnitzels/breaded burgers/nuggets	ProLaTerre vegan nuggets chicken style	2	22	237	11.4	9.1	1	26.3	2.13	1.8	0.8				1	3.29	160	2.05625			1	0	Soy bean	Wheat gluten	Soy flour	Sunflower oil
2	Schnitzels/breaded burgers/nuggets	LikeMeat like nuggets	2	39	220	11	11	1.3	16	0	5.9	1.2				1	3.39	180	1.88333	1		1	0	Soy protein	Corn flour		Sunflower oil
2	Schnitzels/breaded burgers/nuggets	De Vegetarische Slager nuggettekes/kipleckere nuggets	2	11	224	9	11	0.9	19	0.5	6.4	1.5	4.5	0.5		1	3.99	180	2.21667			0	0	Soy protein	Corn flour		Rapeseed oil	Sunflower oil
2	Schnitzels/breaded burgers/nuggets	Valess vegetarische nuggets	2	24	193	12.5	7.9	1	16.1	0.8	3.9	1.3	2.8			0	3.5	180	1.94444			0	0	Cow's milk	Wheat protein	Egg protein	Sunflower oil
2	Schnitzels/breaded burgers/nuggets	Damhert vegan nuggets	2	19	264	14.5	8.4	1.1	25.3	1.8	4.1	2.1				1	3.55	160	2.21875			0	0	Wheat protein	Wheat flour		Sunflower oil
2	Schnitzels/breaded burgers/nuggets	Meatless Farm nuggets plant-based	2	42	256	13.9	14.2	1.5	16	0.5	4	0.96				1	2.99	170	1.75882			0	0	Wheat flour	Wheat protein	Pea protein	Sunflower oil	Rapeseed oil
2	Schnitzels/breaded burgers/nuggets	Boon chili nuggets	2	30	170	8.6	2.3	0.3	26.4	2	5.4	1.07	2.1	0.38	1.5	1	2.99	160	1.86875			0	0	Fava bean	Brown bean	Wheat flour	Sunflower oil
2	Schnitzels/breaded burgers/nuggets	Heura nuggets original	2	43	203	11	8.4	1	17	1.6	6.4	0.7		2		1	3.79	180	2.10556			0	0	Soy protein	Rice flour	Corn flour	Sunflower oil
2	Schnitzels/breaded burgers/nuggets	Heura nuggets original (diepvries)	2	43	203	11	8.4	1	17	1.6	6.4	0.7		2		1	3.99	180	2.21667			0	1	Soy protein	Rice flour	Corn flour	Sunflower oil
2	Schnitzels/breaded burgers/nuggets	Carrefour vegetal nuggets tarwe, uien	1	14	282	15	14	1.4	22	1.1	2.5	0.7				1	2.45	200	1.225	2		0	0	Wheat flour	Wheat protein		Rapeseed oil
2	Schnitzels/breaded burgers/nuggets	Iglo Green Cuisine vegetarische nuggets (diepvries)	2	25	274	9.7	16	1.1	21	0.5	3.7	1.1				1	3.65	250	1.46	2		0	1	Pea protein	Wheat flour	Wheat gluten	Rapeseed oil
2	Schnitzels/breaded burgers/nuggets	Youpea! Nuggie	2	1	182	12.5	9.2	1.1	9	0.7	6.5	1.6				1	2.99	200	1.495	1		0	0	Pea protein	Pea protein		Rapeseed oil	Sunflower oil
2	Schnitzels/breaded burgers/nuggets	Jumbo 100% plantaardige nuggets krokant	1	4	185	9.8	6.2	0.8	19.6	2.5	5.5	0.96	2.1	0.38	1.5	1	2.71	200	1.355			0	0	Soy protein	Wheat protein		Sunflower oil
2	Schnitzels/breaded burgers/nuggets	Carrefour tarwe nuggets (diepvries)	1	14	259	13	13	1.3	22	1.4	2.7	0.73				0	4.75	400	1.1875			0	1	Wheat flour	Wheat protein	Egg protein powder	Sunflower oil
2	Schnitzels/breaded burgers/nuggets	My Veggie Day nuggets plantaardig	1	17	211	16	6	0.7	21	2.5	4.5	1.5	3.6	0.5		1	1.79	160	1.11875	1		0	0	Soy protein	Wheat protein	Wheat flour	Sunflower oil
2	Schnitzels/breaded burgers/nuggets	Vemondo vegan nuggets	1	18	218	4.5	9.3	1.1	27.5	5	2.9	1.32				1	1.99	250	0.796			0	0	Wheat flour	Wheat semolina	Wheat gluten	Sunflower oil
2	Schnitzels/breaded burgers/nuggets	Vemondo vegan nuggets (diepvries)	1	18	218	4.5	9.3	1.1	27.5	5	2.9	1.32				1	1.99	250	0.796			0	1	Wheat flour	Wheat semolina	Wheat gluten	Sunflower oil
2	Schnitzels/breaded burgers/nuggets	Vemondo vegan nuggets maïsvlokken	1	18	230	4	8.8	1.1	32.2	8.1	3	1.6				1	1.99	250	0.796			0	0	Corn flour	Wheat protein		Sunflower oil
2	Schnitzels/breaded burgers/nuggets	Iglo vega chicken-style dippers (diepvries)	2	25	312	10	17	1.4	27	0.7	5.7	1				1	3.99	220	1.81364			0	1	Wheat protein	Wheat flour	Corn flour	Rapeseed oil	Palm fat
2	Schnitzels/breaded burgers/nuggets	Iglo Green Cuisine vegetarische spicy sticks (diepvries)	2	25	279	9.8	17	1.3	20	1.2	3.2	1.2				1	3.05	210	1.45238			0	1	Pea protein	Wheat flour	Wheat gluten	Rapeseed oil
3	Vegetable burgers/balls (not breaded)	Boni veggie groenteburger	1	6	124	14	1.1	0.2	13	3.9	4.8	2				0	2.02	200	1.01	1	1	0	0	Egg protein powder	Soy protein	Wheat protein
3	Vegetable burgers/balls (not breaded)	Abinda groenteburger	2	28	245	10.6	16.1	2.3	13.1	2.1	3.2	1.2				1	3.45	200	1.725	1		1	0	Soy bean	Oat flour	Sunflour seed	Sunflower oil
3	Vegetable burgers/balls (not breaded)	Abinda curryburger	2	28	213	8.4	10.8	1.4	18.7	1.8	3.6	1.3				1	3.35	200	1.675			1	0	Soy bean	Millet	Oat flour	Sunflower oil
3	Vegetable burgers/balls (not breaded)	Abinda vegan fondue met groenten	2	28	236	5.3	12.5	2.9	24.8	1.8		0.9				1		180				1	0	Soy bean	Lupine flour	Wheat flour	Coconut oil	Sunflower oil
3	Vegetable burgers/balls (not breaded)	Abinda la mamma	2	28	234	8.3	13.4	1.6	18.7	5	3.5	1.5				0	3.85	200	1.925			1	0	Soy bean	Oat flour	Egg protein	Sunflower oil
3	Vegetable burgers/balls (not breaded)	Abinda mumbai magic	2	28	216	7.1	12.8	1.5	16.6	4.3	2.6	1.2				0		200				1	0	Soy bean	Oat flour	Egg protein	Sunflower oil
3	Vegetable burgers/balls (not breaded)	Abinda broccoliburger	2	28	220	8	13.3	1.5	15	1.3	3.6	1.4				0		200				1	0	Quinoa	Soy bean	Almond	Sunflower oil
3	Vegetable burgers/balls (not breaded)	Abinda peterselieburger	2	28	237	7.8	9.9	1.3	28.3	1.7	2	1.1				0	3.14	180	1.74444			1	0	Soy bean	Wheat flour	Rice flour	Sunflower oil
3	Vegetable burgers/balls (not breaded)	Garden Gourmet groenteburger	2	13	181	9.5	11	1.2	7.6	2	9.6	1.3				0	3.39	170	1.99412	1		0	0	Wheat protein	Egg protein powder	Soy protein	Sunflower oil	Rapeseed oil
3	Vegetable burgers/balls (not breaded)	Abinda pompoenburger	2	28	180	8	10.5	1.4	12	1.7	2.7	0.9				1	1.65	100	1.65	2		1	0	Soy bean	Oat flour	Wheat flour	Sunflower oil
3	Vegetable burgers/balls (not breaded)	SoFine Hollandse groenteburger	2	9	170	6.8	8.1	0.9	15.5	3.3	4.1	0.9	2.1	0.38	1.5	1		160		1		0	0	Soy protein	Wheat flour	Buckwheat flour	Sunflower oil
3	Vegetable burgers/balls (not breaded)	Vivera plantaardige groenteburger	2	2	116	11	2.7	0.4	8.9	2.8	4.7	1.5	2.1	0.38		1		200				0	0	Soy protein	Potato protein		Sunflower oil
3	Vegetable burgers/balls (not breaded)	Delhaize champignonburger	1	5	112	9.1	4.3	0.4	6.7	0.7	5	0.9				0	2.99	160	1.86875	1		0	0	Egg protein	Wheat flour		Sunflower oil
3	Vegetable burgers/balls (not breaded)	Delhaize bio groenteburger	1	5	179	11	6.7	0.8	16	5.6	5.2	1.1				1	2.95	160	1.84375	1		1	0	Soy bean flour	Wheat flour	Potato flour	Sunflower oil
3	Vegetable burgers/balls (not breaded)	Albert Heijn vegan groenteburger	1	10	179	11	6.7	0.8	16	5.6	5.2	1.1				1	2.99	160	1.86875	1		1	0	Soy bean flour	Wheat flour	Buckwheat flour	Sunflower oil
3	Vegetable burgers/balls (not breaded)	Albert Heijn vegan spinazieburger	1	10	158	5.4	7	0.8	16	2.3	4.9	1.13				1	2.69	160	1.68125	1		1	0	Wheat flour	Buckwheat flour	Flaxseed flour	Sunflower oil
3	Vegetable burgers/balls (not breaded)	Albert Heijn vegetarische champignonburger met gran formaggio	1	10	180	8.6	11	3.7	9.2	1.5	4.9	1.5				0	3.19	160	1.99375	3		0	0	Cow's milk	Egg protein	Walnut	Sunflower oil
3	Vegetable burgers/balls (not breaded)	Albert Heijn vegan pompoenburger met tijm	1	10	170	4.8	7.5	0.9	19	3.8	3.4	1				1	2.69	160	1.68125	1		1	0	Wheat flour	Buckwheat flour	Flaxseed flour	Sunflower oil
3	Vegetable burgers/balls (not breaded)	Albert Heijn vegan bieten burger	1	10	80	4.6	0.2	0.02	12	5.6	5.9	1.33				1	2.49	200	1.245	1		0	0	Soy protein	Potato protein
3	Vegetable burgers/balls (not breaded)	Albert Heijn vegetarische rösti's met zoete aardappel	1	10	180	11	7.8	0.9	14	5.3	4.9	1.33				0	2.99	150	1.99333	1		0	0	Soy protein	Soy flour	Flaxseed flour	Sunflower oil
3	Vegetable burgers/balls (not breaded)	KoRo vegan aubergineburger	1	50	230	11	15	1.7	12	1.4	1.6	1.3				1	3.75	200	1.875			0	0	Soy flour	Wheat flour	Wheat gluten	Sunflower oil
3	Vegetable burgers/balls (not breaded)	KoRo vegan artisjokburger	1	50	240	15	13	1.6	13	3	5.6	1.9				1	3.75	200	1.875			0	0	Soy flour	Wheat gluten	Wheat flour	Sunflower oil
3	Vegetable burgers/balls (not breaded)	Vivera groenteschijf	2	2	113	11	2.7	0.4	9.2	2.7	3.4	1.3	2.1	0.38		1	3.09	200	1.545			0	0	Soy protein	Potato protein		Sunflower oil
3	Vegetable burgers/balls (not breaded)	Soto burger champignon	2	34	201	5.2	10	1.2	20	1	5.4	1.4				1	3.99	150	2.66			1	0	Oat flour	Potato flour	Flaxseed flour	Sunflower oil
3	Vegetable burgers/balls (not breaded)	Soto burger rode biet	2	34	241	5.1	11	1.4	24	7.5	5	1				1	4.29	150	2.86			1	0	Oat flour	Potato flour	Flaxseed flour	Sunflower oil
3	Vegetable burgers/balls (not breaded)	Soto burger zoete aardappel	2	34	248	5.2	12	1.7	27	2.8	3.5	1				1	3.09	160	1.93125			1	0	Corn flour	Buckwheat flour	Pumpkin seed	Sunflower oil
3	Vegetable burgers/balls (not breaded)	La Vie Est Belle winterburger	2	27	235	7.5	14	1.5	17	5.8	5.3	1.23				1	4.09	180	2.27222	2	1	1	0	Soy bean	Quinoa	Almond	Sunflower oil
3	Vegetable burgers/balls (not breaded)	Jumbo champignonburger	1	4	159	7.4	7.4	0.3	14.6	0.5	2.4	0.83				0	2.69	160	1.68125			0	0	Rice	Egg protein powder		Sunflower oil
3	Vegetable burgers/balls (not breaded)	Jumbo 100% plantaardige groenteballetjes	1	4	104	9.7	3.2	0.4	5.8	2.7	6.5	1.16	2.1	0.38	1.5	1	2.99	200	1.495			0	0	Soy protein	Wheat protein	Wheat flour	Sunflower oil
3	Vegetable burgers/balls (not breaded)	Delhaize bio burger kale met hennep	1	5	224	11	14	2.4	8.7	4.5	7.3	1.1				1	3.29	180	1.82778	1		1	0	Soy protein	Hemp seed	Oat flour	Sunflower oil
3	Vegetable burgers/balls (not breaded)	Garden Gourmet veggie burger Italiaanse stijl	2	13	153	7.6	6	2.1	15	3	4.7	0.9				0	3.49	200	1.745	1		0	0	Quinoa	Cheese	Wheat flour	Rapeseed oil	Sunflower oil
3	Vegetable burgers/balls (not breaded)	Garden Gourmet veggie burger Marokkaanse stijl	2	13	183	8.8	11	1.8	7.5	3.5	9.4	0.9				0	4.09	200	2.045	1		0	0	Lentil	Cheese	Wheat flour	Rapeseed oil	Sunflower oil
3	Vegetable burgers/balls (not breaded)	Garden Gourmet chimichurri burger	2	13	164	18	6	0.7	6	2.8	7	1.1				0	3.99	215	1.85581	1		0	0	Soy protein	Wheat protein	Egg protein powder	Rapeseed oil	Sunflower oil
3	Vegetable burgers/balls (not breaded)	Garden Gourmet jalapeno burger	2	13	168	19	5.9	0.7	6.5	2.8	6.5	0.9				0	3.99	215	1.85581	1		0	0	Soy protein	Wheat protein	Egg protein powder	Rapeseed oil	Sunflower oil
3	Vegetable burgers/balls (not breaded)	Greenway groenteballetjes (diepvries)	2	3	154	12	7.1	0.9	8.3	2.6	6.4	1.4				1	6.85	500	1.37	1		0	1	Pea flour	Fava bean	Pea flour	Rapeseed oil	Sunflower oil	Shea butter
3	Vegetable burgers/balls (not breaded)	Greenway broccoliballetjes (diepvries)	2	3	154	12	6.9	0.9	8.1	3.5	6.5	1.4				1	6.85	500	1.37	1		0	1	Pea flour	Pea protein		Rapeseed oil	Sunflower oil	Shea butter
3	Vegetable burgers/balls (not breaded)	Jumbo 100% plantaardige groenteschijf	1	4	104	9.7	3.2	0.4	5.8	2.7	6.5	1.16	2.1	0.38	1.5	1	2.99	200	1.495			0	0	Soy protein	Wheat protein	Wheat flour	Sunflower oil
3	Vegetable burgers/balls (not breaded)	Garden Gourmet veggie burger Griekse stijl	2	13	131	7.6	5	1.3	10	2.7	7.6	0.9				0	3.99	200	1.995			0	0	Cheese	Quinoa	Wheat flour	Rapeseed oil	Sunflower oil
3	Vegetable burgers/balls (not breaded)	Vivera plantaardige groenteballetjes	2	2	165	15	5.4	0.7	11	2.8	4.6	1.3	2.1	0.38		1	2.6	200	1.3			0	0	Soy protein	Wheat protein	Potato protein	Sunflower oil
3	Vegetable burgers/balls (not breaded)	Garden Gourmet groenteballetjes	2	13	226	14	15	1.7	6	2.8	5.3	1.4				0	3.19	200	1.595	1		0	0	Soy protein	Wheat protein	Egg protein powder	Rapeseed oil	Sunflower oil
3	Vegetable burgers/balls (not breaded)	Garden Gourmet groenteballetjes diepvries (wortel, doperwten, maïs)	2	13	203	13	13	1.4	6	3	5	1.4				0				1		0	1	Soy protein	Wheat protein	Egg protein powder	Rapeseed oil
3	Vegetable burgers/balls (not breaded)	SoFine Italian veggie balls	2	9	169	9.8	7.9	1.1	12.8	2.3	4	1	2.1	0.38	1.5	1	3.29	180	1.82778	1		0	0	Chickpea	Soy bean	Soy flour	Sunflower oil
3	Vegetable burgers/balls (not breaded)	SoFine Mexican veggie balls	2	9	154	9.2	6.4	0.8	12	3.9	5.6	0.8	2.1	0.38	1.5	1	3.35	180	1.86111	1		0	0	Chickpea	Soy bean	Soy flour	Sunflower oil
3	Vegetable burgers/balls (not breaded)	Bioline balletjes zongedroogde tomaten	2	21	221	19	7.4	1.1	17	4.9	5.4	1.1				1		170				1	0	Wheat gluten	Soy bean	Wheat flour	Sunflower oil
3	Vegetable burgers/balls (not breaded)	Damhert vegan groenteballetjes	2	19	203	9.1	13.2	1.6	9.7	3.3	5.2	1.1				1	3.25	150	2.16667			0	0	Wheat protein	Wheat flour		Sunflower oil
3	Vegetable burgers/balls (not breaded)	Carrefour végétal balls soja, tomaat, basilicum	1	14	184	15	9.6	1	6.5	3.6	5.6	0.93				1		200		1		0	0	Soy protein			Rapeseed oil	Sunflower oil
3	Vegetable burgers/balls (not breaded)	Carrefour burgers spinazie, erwten, emmentaler	1	14	161	17	7.5	2.1	4.6	0.9	3.8	0.7				0		200		1		0	0	Pea protein	Cheese	Egg protein powder	Rapeseed oil
3	Vegetable burgers/balls (not breaded)	My Veggie Day burger champignon & paprika	1	17	129	8.5	5.2	0.6	9.1	1.8	5.8	1.3	3.5	0.7		1	1.99	200	0.995	1		0	0	Soy protein	Potato protein		Sunflower oil
3	Vegetable burgers/balls (not breaded)	My Veggie Day groenteburger	1	17	113	11	2.7	0.4	8.9	2.8	4.7	1.5	3.9	0.7		1	1.89	200	0.945	1		0	0	Soy protein	Potato protein		Sunflower oil
3	Vegetable burgers/balls (not breaded)	Chef Select & You veggie bloemkool- en broccoliburger	1	18	160	20	5.8	3.1	5.3	3.1	3.1	0.7				0	2.69	220	1.22273			0	0	Wheat protein	Wheat flour	Egg protein powder	Rapeseed oil
3	Vegetable burgers/balls (not breaded)	Chef Select & You veggie groenteburger	1	18	108	11.1	1.6	0.2	9.9	3.3	4.7	1.66	2.1	0.38		0	1.49	200	0.745			0	0	Soy protein	Egg protein	Wheat flour	Sunflower oil
3	Vegetable burgers/balls (not breaded)	Chef Select & You wortel pompoen burger	1	18	199	6.4	10.6	1.3	16.5	3.1	6	1.3				0	1.59	160	0.99375			0	0	Oat flour	Egg protein		Sunflower oil
4	Vegetable burgers/balls (breaded)	Vivera plantaardige burger	2	2	177	17	9	4	4	1	5.5	1.4	2.1	0.38		1	2.6	200	1.3			0	0	Soy protein	Wheat protein		Sunflower oil
4	Vegetable burgers/balls (breaded)	SoFine broccoliburger	2	9	201	4	8.8	1	24.9	1.5	3.4	1.3	2.1	0.38	1.5	1	3.35	170	1.97059	1		0	0	Wheat flour	Potato flour		Sunflower oil
4	Vegetable burgers/balls (breaded)	Garden Gourmet spinazie-kaas rondo	2	13	227	11	12	3.3	18	1.8	3.7	1.1				0	3.39	180	1.88333	2		0	0	Cheese	Wheat flour	Egg protein powder	Rapeseed oil	Sunflower oil
4	Vegetable burgers/balls (breaded)	Garden Gourmet Toscaanse carré	2	13	213	11	11	2.7	14	5.2	6.3	1.1				0	3.89	160	2.43125	1		0	0	Cheese	Egg protein powder	Wheat flour	Rapeseed oil	Sunflower oil
4	Vegetable burgers/balls (breaded)	Garden Gourmet Caprese carre	2	13	189	8.5	9	2	17	3.5	3	0.9				0	3.29	160	2.05625			0	0	Cheese	Wheat flour	Egg protein powder	Rapeseed oil	Sunflower oil
4	Vegetable burgers/balls (breaded)	Garden Gourmet groenteschijf	2	13	179	5.3	10	1.3	14	3	4.8	1.1				0	3.49	180	1.93889	1		0	0	Wheat flour	Egg protein powder		Rapeseed oil	Sunflower oil
4	Vegetable burgers/balls (breaded)	Garden Gourmet Griekse rondo	2	13	207	8.3	11	3.8	15	3.2	7.3	1.1				0	3.99	180	2.21667	1		0	0	Cheese	Wheat gluten	Wheat flour	Rapeseed oil	Sunflower oil
4	Vegetable burgers/balls (breaded)	ProLaTerre groenteburger	2	22	251	8.1	13.3	1.6	23.3	4.3	4.2	1.1				1	3.99	160	2.49375			1	0	Soy flour	Wheat flour	Buckwheat flour	Sunflower oil
4	Vegetable burgers/balls (breaded)	ProLaTerre spinazieburger	2	22	258	8	13.2	1.6	24	2.8	5.1	1.3				1	3.99	160	2.49375			1	0	Soy protein	Flaxseed flour	Oat flour	Sunflower oil
4	Vegetable burgers/balls (breaded)	ProLaTerre broccoliburger	2	22	205	6.3	12.3	1.5	15	2.2	4.3	1.1				1	3.99	160	2.49375			1	0	Soy protein	Flaxseed flour	Wheat flour	Sunflower oil
4	Vegetable burgers/balls (breaded)	Delhaize groenteburger	1	5	173	4.6	6.2	0.7	23	5.5	4.1	1.4				0	1.95	200	0.975	2		0	0	Wheat flour	Wheat flour	Egg protein	Sunflower oil
4	Vegetable burgers/balls (breaded)	Delhaize bio mini burger met broccoli	1	5	200	7.6	7.6	2.1	23	1.8	4.5	1.1				0	2.79	180	1.55	1		1	0	Chickpea	Wheat	Cheese	Sunflower oil
4	Vegetable burgers/balls (breaded)	Delhaize bio mini burger met spinazie	1	5	228	7.9	11	1.9	22	1.5	4.6	1.2				0	2.79	180	1.55	1		1	0	Chickpea	Wheat	Cheese	Sunflower oil
4	Vegetable burgers/balls (breaded)	Albert Heijn vegetarische groenteburger	1	10	175	4.7	6.2	0.7	23	5.4	4.1	1.43	2.1	0.3		0	1.59	200	0.795	2		0	0	Wheat flour	Egg protein	Corn protein	Sunflower oil
4	Vegetable burgers/balls (breaded)	Albert Heijn vegan groentenuggets	1	10	196	4.7	8.7	0.8	21	3.4	7.5	0.95	2.1	0.38		1	2.19	180	1.21667	1		0	0	Soy protein	Wheat protein		Sunflower oil
4	Vegetable burgers/balls (breaded)	Iglo Green Cuisine groenteburgers (diepvries)	2	25	185	4.3	8	1	23	2.3	2	0.85				0	4.65	450	1.03333	2		0	1	Wheat flour	Potato flour	Cheese	Rapeseed oil
4	Vegetable burgers/balls (breaded)	Iglo Green Cuisine groentesticks (diepvries)	2	25	182	3.8	8.2	0.6	22	2.7	2.5	0.93				1	2.59	284	0.911972	2		0	1	Wheat flour	Potato flour		Rapeseed oil
4	Vegetable burgers/balls (breaded)	TBVC spinazieburger	2	56	222	4.4	12.2	5.8	19.2	3.4	0	1.1				0	2.99	160	1.86875			1	0	Potato flour	Wheat flour	Rice flour	Palm fat	Sunflower oil
4	Vegetable burgers/balls (breaded)	TBVC broccoliburger	2	56	226	9.3	11.2	2.6	21.9	3.5	0	1.6				0	3.6	180	2			1	0	Soy bean	Cheese	Wheat flour	Sunflower oil
4	Vegetable burgers/balls (breaded)	TBVC champignonburger	2	56	223	5	8	3	32	3	3	0.002				0	3.6	160	2.25			1	0	Potato flour	Wheat flour	Rice flour	Palm fat	Sunflower oil
4	Vegetable burgers/balls (breaded)	Damhert vegan groenteschnitzel	2	19	210	8.8	10	1.2	19.4	3.1	4.5	1.1				1	3.25	150	2.16667			0	0	Wheat protein	Wheat flour		Sunflower oil
4	Vegetable burgers/balls (breaded)	Bioline wortelburger	2	21	248	11.3	8.8	1.7	31.2	5.8		0.8				1		170				1	0	Wheat flour	Rye flour		Sunflower oil
4	Vegetable burgers/balls (breaded)	Jumbo 100% plantaardige broccoliburger	1	4	158	6.6	5.9	0.6	16.8	1.8	5.5	1.06	2.1	0.38	1.5	1	2.59	170	1.52353			0	0	Soy protein	Wheat flour		Sunflower oil
4	Vegetable burgers/balls (breaded)	Vivera plantaardige Oosterse burger oriental	2	2	202	16	6.3	0.8	18	2.7	4.2	1.4	2.1	0.38		1	3	200	1.5			0	0	Soy protein	Wheat protein	Wheat flour	Sunflower oil
4	Vegetable burgers/balls (breaded)	Garden Gourmet veggie nuggets tomaat & paprika	2	13	198	6.1	10	1	17	4.3	7.2	0.75				0	3.69	180	2.05	1		0	0	Egg protein powder	Wheat flour	Wheat protein	Sunflower oil	Rapeseed oil
4	Vegetable burgers/balls (breaded)	Garden Gourmet veggie nuggets pompoen & wortel	2	13	189	5.7	11	1	13	3.9	7.5	0.68				0	3.85	180	2.13889			0	0	Egg protein powder	Wheat flour	Wheat protein	Sunflower oil	Rapeseed oil
4	Vegetable burgers/balls (breaded)	Bioline maïssticks	2	21	239	6.3	10.6	1.4	29.6	2.2	5.8	0.8				1		170				1	0	Corn flour	Wheat flour	Wheat flour	Palm fat	Sunflower oil
4	Vegetable burgers/balls (breaded)	Carrefour spinazieburger	1	14	164	19	3	1.3	14	1.8	2.5	1.7	4.5	1.05	3.7	0	2.24	180	1.24444	2		0	0	Wheat flour	Wheat gluten	Cheese	Rapeseed oil
4	Vegetable burgers/balls (breaded)	Carrefour crunchy smoked burger romanesco	1	14	209	20	7.9	2.8	13	1.3	3	1.5	6.4	1.68	4.8	0	2.24	180	1.24444	2		0	0	Wheat flour	Rice flour	Wheat protein	Rapeseed oil
4	Vegetable burgers/balls (breaded)	Carrefour mini burger tomaten	1	14	203	20	5.5	1.7	17	4.5	2.5	1.4	6.6	1.01	4.4	0		180		2		0	0	Wheat flour	Cheese	Egg protein	Rapeseed oil
4	Vegetable burgers/balls (breaded)	Carrefour végétal balls op Thaise wijze	1	14	220	12	11	1.1	16	1.5	3.6	0.79				1		200		1		0	0	Wheat flour	Wheat protein		Rapeseed oil	Sunflower oil
4	Vegetable burgers/balls (breaded)	Carrefour végétal fingers tarwe, spinazie, feta	1	14	248	14	12	2.3	20	1	2.7	0.73				0	3.99	200	1.995	2		0	0	Wheat protein	Wheat flour	Cheese	Rapeseed oil	Sunflower oil
4	Vegetable burgers/balls (breaded)	Carrefour burgers tarwe, spinazie, emmentaler (diepvries)	1	14	250	14	16	1.8	16	1.8	2.8	0.58				0	4.2	400	1.05			0	1	Wheat protein	Wheat flour	Cheese	Sunflower oil	Rapeseed oil
4	Vegetable burgers/balls (breaded)	SoyPro groenteburger met spinazie & Emmentaler kaas (diepvries)	1	17	194	4.7	8.7	1.7	23	1.6	2.4	0.6				0	3.49	450	0.775556	2		0	1	Wheat flour	Potato flour	Cheese	Sunflower oil
4	Vegetable burgers/balls (breaded)	SoyPro groenteburger met bloemkool, romansco, broccoli en Emmentaler kaas (diepvries)	1	17	222	4.1	14	5.8	19	1.3	1.7	0.8				0	3.49	450	0.775556	3		0	1	Cow's milk	Wheat flour	Cheese	Sunflower oil
4	Vegetable burgers/balls (breaded)	SoyPro groenteburger (diepvries)	1	17	181	3.2	8.3	1.2	22	2.4	2.5	0.93				1	3.49	450	0.775556	3		0	1	Potato flour	Wheat flour		Sunflower oil
4	Vegetable burgers/balls (breaded)	Aviko premium veggie burger (diepvries)	2	48	180	3.2	8.3	1.2	22	2.4	2.5	0.93				0	5.35	1125	0.475556			0	1	Potato flour	Wheat flour		Sunflower oil
5	Cheese burgers/schnitzels	TBVC Kaasburger	2	56	258	8.4	13.7	4.4	28.3	1.4	0.7	1.2				0	3.49	170	2.05294			1	0	Cheese	Wheat flour	Rice flour	Sunflower oil
5	Cheese burgers/schnitzels	Abinda quinoa kaasburger	2	28	239	9	12.8	3.2	19.3	1.9	3.2	0.8				0	3.67	200	1.835			1	0	Quinoa	Cheese	Oat flour	Sunflower oil
5	Cheese burgers/schnitzels	Abinda bloemkool quinoa kaasburger	2	28	230	8.2	14.3	2.4	15.4	1.5	3.2	1.3				0	3.54	150	2.36			1	0	Quinoa	Soy bean	Almond	Sunflower oil
5	Cheese burgers/schnitzels	Delhaize bio spinazie- en kaasburger	1	5	250	9.4	15	3.5	18	0.5	2.9	0.92				0	2.99	200	1.495	2		1	0	Soy bean	Rice	Cheese	Sunflower oil
5	Cheese burgers/schnitzels	Delhaize champignonburger met geitenkaas	1	5	176	9.2	11	2.9	8.8	0.5	4.5	1.1				0	3.09	160	1.93125	1		0	0	Goat cheese	Walnut	Egg protein	Sunflower oil
5	Cheese burgers/schnitzels	Delhaize kaas croc	1	5	237	7.5	13	4.9	21	2.6	3.4	0.71				0	2.89	200	1.445	2		0	0	Cheese	Wheat flour		Sunflower oil
5	Cheese burgers/schnitzels	Boni kaas-groenteburger	1	6	234	6.8	11	2.9	26	1.9	2.3	1.1				0	3.49	200	1.745	2	1	1	0	Cheese	Wheat flour	Oat flour	Sunflower oil
5	Cheese burgers/schnitzels	Leerdammer mini-kaasschnitzels natuur	2	53	348	17	22	10	20.5	0.8		1				0	4.39	160	2.74375			0	0	Cheese	Wheat flour	Wheat
5	Cheese burgers/schnitzels	Leerdammer mini-kaasschnitzels met kruiden en Pumpkin seed	2	53	343	17.5	21	10.5	21	0.8		1.25				0	4.39	160	2.74375			0	0	Cheese	Wheat flour	Wheat	Sunflower oil
5	Cheese burgers/schnitzels	Veggi Deli crispy blue	2	20	222	15	10	1.9	15	3	5.8	1.1				0	3.89	200	1.945	3	2	1	0	Wheat flour	Soy protein	Cheese	Sunflower oil	Rapeseed oil
5	Cheese burgers/schnitzels	Soto groente-kaas-burger	2	34	251	8.1	14.2	4.1	20.9	0.4	8.1	1.34				0	3.69	200	1.845			1	0	Rice	Soy bean	Wheat flour	Sunflower oil
5	Cheese burgers/schnitzels	La Vie Est Belle kaaskoek	2	27	353	7.5	28	2.3	14	2.3	7.5	1.6				0	2.25	90	2.5	3	1	1	0	Wheat flour	Cheese	Rice	Sunflower oil
5	Cheese burgers/schnitzels	Bioline burger spinazie-kaas	2	21	214	6.6	10.2	1.7	22.8	1.1	2.1	1.3				0		170				1	0	Rice	Soy bean	Wheat flour	Sunflower oil
5	Cheese burgers/schnitzels	Vegafit cordon bleu	2	32	227	11	11	2.7	19	2.1	4.1	1.5				1	2.99	200	1.495			0	0	Wheat protein	Wheat flour	Pea protein	Sunflower oil	Coconut oil	Rapeseed oil
5	Cheese burgers/schnitzels	Jumbo vegetarische kaasschnitzel	1	4	252	9.9	13.7	7.4	21.8	1.3	0.8	1.67				0	2.12	200	1.06			0	0	Cow's milk	Wheat flour	Wheat gluten	Sunflower oil
5	Cheese burgers/schnitzels	Jumbo vegetarische cordon blue	1	4	253	18.5	11.5	1.9	17.2	3.9	3.1	1.03				0	2.96	200	1.48			0	0	Wheat protein	Wheat flour	Cheese	Sunflower oil	Rapeseed oil
5	Cheese burgers/schnitzels	Jumbo vegetarische spinazie-kaasschnitzel	1	4	220	7.8	11.8	5	19.2	0.7	3.6	1.03	2.1	0.38	1.5	0	2.59	200	1.295			0	0	Cheese	Wheat flour	Rice	Sunflower oil
5	Cheese burgers/schnitzels	Greenway cordon bleu met knolselder	2	3	233	8.7	11	1.4	14.9	0.8	7.9	1.1	2.1	0.38	1.5	1				1		0	0	Pea protein	Wheat protein		Sunflower oil	Rapeseed oil	Coconut oil
5	Cheese burgers/schnitzels	Abinda spinazie geitenkaas burger	2	28	276	10.2	15.1	4.4	23	1.8	3.1	1.4				0	4.45	200	2.225	3		1	0	Goat cheese	Millet	Soy bean	Sunflower oil
5	Cheese burgers/schnitzels	Garden Gourmet Gouda kaasschnitzel	2	13	226	16	10	3.1	15	0.9	3.5	1.2				0	3.49	180	1.93889	2		0	0	Soy protein	Wheat protein	Cheese	Rapeseed oil	Sunflower oil
5	Cheese burgers/schnitzels	Valess schnitzel Gouda	2	24	219	14.8	9.6	2.6	16.7	1	3.6	1.4	2.1			0	3.8	180	2.11111			0	0	Cow's milk	Wheat flour	Wheat protein	Sunflower oil
5	Cheese burgers/schnitzels	Valess schnitzel saté	2	24	212	11.1	8.8	1.1	20	4.3	4.1	1.5	2.1			0	2.99	180	1.66111			0	0	Cow's milk	Wheat flour	Egg protein	Rapeseed oil	Sunflower oil
5	Cheese burgers/schnitzels	Valess schnitzel tomaat-mozarella	2	24	190	11	7.3	1.2	18.3	2.1	3.8	1.3	2.1			0	3.49	180	1.93889	1		0	0	Cow's milk	Wheat flour	Cheese	Olive oil	Sunflower oil
5	Cheese burgers/schnitzels	Vivera Beemster kaasschnitzel	2	2	197	17	8.6	3.2	12	1.1	3.1	1.7	3.2	0.7		0		200		3		0	0	Soy protein	Wheat protein	Cow's milk	Sunflower oil	Rapeseed oil	Soy oil
5	Cheese burgers/schnitzels	Vivera kaasschnitzel	2	2	239	11	12	7.8	21	1.4	0.7	2.5				0	3.09	180	1.71667			0	0	Cow's milk	Wheat protein	Egg protein	Sunflower oil
5	Cheese burgers/schnitzels	Vivera spinazie- en kaasfilet	2	2	193	10	7.8	4.2	19	1	2.4	1.5	2.1	0.38		0	2.69	200	1.345			0	0	Cheese	Wheat flour	Egg protein	Sunflower oil
5	Cheese burgers/schnitzels	Delhaize bio butternut burger extra met emmental en peterselie	1	5	211	11	12	4.5	14	4.3	4.6	1.1				0	3.99	220	1.81364	1		1	0	Cheese	Rice flour	Cheese
5	Cheese burgers/schnitzels	Garden Gourmet Italiaanse carré	2	13	189	8.5	9	2	17	3.5	3	0.9				0	4.29	160	2.68125	1		0	0	Cheese	Wheat flour	Egg protein powder	Rapeseed oil	Sunflower oil
5	Cheese burgers/schnitzels	Damhert vegan Gouda nuggets	2	19	252	4.5	14.9	12.6	25.4	0.7	0.4	2				1	4.45	125	3.56			0	0	Wheat flour	Rye flour	Wheat gluten	Coconut oil
5	Cheese burgers/schnitzels	Delhaize bio groente-kaas sticks	1	5	237	10	12	2.8	20	4	4.1	0.96				0	3.25	200	1.625	1		1	0	Cheese	Wheat	Soy protein	Sunflower oil
5	Cheese burgers/schnitzels	Carrefour heerlijk gepaneerd courgettes, kazen	1	14	245	12	13	3.3	18	1.9	2.5	0.63				0		180		2		0	0	Wheat flour	Cheese	Cheese	Sunflower oil
5	Cheese burgers/schnitzels	My Veggie Day spinazie-kaasburger	1	17	185	10	7.6	1.4	18	0.9	2.3	1.7	2.3	0.96		0	1.49	180	0.827778	4		0	0	Cheese	Wheat flour	Egg protein	Sunflower oil
5	Cheese burgers/schnitzels	Chef Select & You veggie rodebietburger	1	18	165	18.5	6	3.8	7.6	4.2	3.1	1.1				0	2.69	220	1.22273			0	0	Cheese	Wheat protein	Egg protein powder	Rapeseed oil
6	(Pseudo)grain burgers	La Vie Est Belle gierst-sesamkoek	2	27	255	9.2	13	3.6	24	0.7	2.6	1.1				0	2.25	110	2.04545	3	1	1	0	Millet	Cheese	Rice flour	Sunflower oil
6	(Pseudo)grain burgers	La Vie Est Belle kinowaburger	2	27	208	6.9	12	1.3	14	7.1	8.3	1.4	3			1	2.29	85	2.69412	2	2	1	0	Quinoa	Almond	Hemp seed	Sunflower oil
6	(Pseudo)grain burgers	La Vie Est Belle herfstburger	2	27	199	4.4	11	2.4	18	5.9	5.2	1.5				0
6	(Pseudo)grain burgers	Céréal bio gerst- en bulgurburger met geitenkaas en honing	2	15	219	5.4	9	1.7	26	3.4	6.3	0.96				0	3.67	200	1.835	1		1	0	Millet	Wheat	Cheese	Sunflower oil
6	(Pseudo)grain burgers	Céréal bio boekweit- en bulgurburger met emmentaler	2	15	261	7.6	13	3	26	0.5	5	1				0	2.03	200	1.015	2		1	0	Wheat	Buckwheat	Cheese	Sunflower oil
6	(Pseudo)grain burgers	Céréal bio quinoa- en bulgurburger met tomaat	2	15	241	5.9	11	1.1	27	3	5.1	1.2				1	3.39	200	1.695	2		1	0	Wheat	Wheat flour	Oat flour	Sunflower oil
6	(Pseudo)grain burgers	Céréal bio spelt- en bulgurburger met fijne groenten	2	15	229	5.7	10	1	27	3.6	6.2	0.88				1	3.22	200	1.61	1		1	0	Wheat	Spelt	Wheat flour	Sunflower oil
6	(Pseudo)grain burgers	Soto burger high protein	2	34	265	15	15	1.8	14	4.4	6.5	1.2				1	3.89	150	2.59333			1	0	Quinoa	Pea protein	Fava bean protein	Sunflower oil
6	(Pseudo)grain burgers	Céréal bio seitanburger met erwten, courgette en curry	2	15	201	12	8	0.9	18	4	4.5	1				1		200		1		1	0	Wheat gluten	Wheat flour	Oat flour	Sunflower oil
6	(Pseudo)grain burgers	De Hobbit burger groenten en natto	2	12	202	5.9	8.3	4.2	23.5	4.2	4.5	4.2				1	3.99	196	2.03571			1	0	Rice	Soy bean	Wheat flour	Sunflower oil
6	(Pseudo)grain burgers	Soto provençaalse balletjes	2	34	258	6.7	15	1.5	23	1.7	3.7	1.3				1	3.39	250	1.356	2	2	1	0	Rice	Soy bean	Wheat flour	Olive oil	Sunflower oil
6	(Pseudo)grain burgers	Bioline pestoballetjes	2	21	269	5	14.3	2.3	28.8	1		1.1				0		200				1	0	Rice	Wheat flour	Oat flour	Sunflower oil	Olive oil
6	(Pseudo)grain burgers	Delhaize bio nasi balletjes spicy	1	5	179	9.1	6.4	0.7	19	3.9	5.4	1.2				0	2.99	150	1.99333	1		1	0	Rice	Pea protein	Egg protein powder	Sunflower oil
6	(Pseudo)grain burgers	Boni vegan pompoen-hazelnootburgers	1	6	209	6.5	11	1	20	2	4.3	0.9				1	2.99	180	1.66111	1		1	0	Oat flour	Lentil	Lupine bean	Sunflower oil
6	(Pseudo)grain burgers	Chef Select & You vegan quinoaburger	1	18	215	21	5.4	0.9	19	2.3	2.4	1.2				1	2.69	220	1.22273			0	0	Wheat protein	Wheat flour	Quinoa	Rapeseed oil
7	Legume burgers/falafel	De Hobbit falafel	2	12	232	9.4	10	1.2	23.5	2.8		1.3				1	3.94	240	1.64167			1	0	Chickpea	Soy bean	Rice flour	Sunflower oil
7	Legume burgers/falafel	De Hobbit lupine burger goulash	2	12	221	4.9	11.2	1.2	22.1	3.9	6.2	1				1	3.99	166	2.40361			1	0	Lupine bean	Oat flour	Potato flour	Sunflower oil
7	Legume burgers/falafel	De Hobbit lupine burger tajine	2	12	227	5.2	13.4	1.4	17.9	3.4	6.8	1				1	3.99	166	2.40361			1	0	Lupine bean	Oat flour	Potato flour	Sunflower oil
7	Legume burgers/falafel	Albert Heijn vegan linzenburger	1	10	139	14	3	0.4	11	0.7	5.9	1.13	4.6	0.7		1	2.89	200	1.445	1		0	0	Soy protein	Wheat protein	Lentil	Sunflower oil	Rapeseed oil
7	Legume burgers/falafel	Delhaize bio falafel burger	1	5	250	8.3	14	1.7	20	1	6.6	1.1				1	2.99	200	1.495	1		1	0	Chickpea	Soy bean	Rice flour	Sunflower oil
7	Legume burgers/falafel	Delhaize bio falafel original	1	5	236	8.7	15	1.6	13	2.9	7.2	0.97				1	2.79	150	1.86	1		1	0	Chickpea	Sesame seed	Buckwheat flour	Sunflower oil
7	Legume burgers/falafel	Delhaize bio falafel met tomaat en basilicum	1	5	212	7.4	10	1	18	3.9	8	1.1				1	3.09	150	2.06	1		1	0	Chickpea			Sunflower oil
7	Legume burgers/falafel	Delhaize bio falafel met jalapeño en Berloumi	1	5	240	8.5	14	3.4	15	4.2	8.5	1.2				0	3.09	150	2.06	1		1	0	Chickpea	Cheese		Sunflower oil
7	Legume burgers/falafel	Delhaize bio falafel met feta en courgette	1	5	225	8.9	9.6	2.4	23	1.7	5.3	0.98				0	3.09	150	2.06	1		1	0	Split pea	Cheese		Sunflower oil
7	Legume burgers/falafel	Abinda oriëntaalse balletjes	2	28	250	8.5	10.5	2.3	28	6.9	4.4	1				1		200				1	0	Chickpea	Soy bean	Rice flour	Sunflower oil
7	Legume burgers/falafel	Abinda falafelballetjes	2	28	261	8.1	12.9	1.6	25.9	3.4	4.4	1.5				1		200				1	0	Chickpea	Soy bean	Rice flour	Sunflower oil
7	Legume burgers/falafel	Damhert vegan red bean burger	2	19	229	10.1	7	0.8	28.8	3.3	4.6	1.25				1	3.75	160	2.34375			0	0	Kidney bean	Wheat flour	Pea protein	Sunflower oil
7	Legume burgers/falafel	Damhert burger falafel quinoa	2	19	218	6	11.3	1.6	20.2	0.9	6	1.2				1	3.75	160	2.34375			0	0	Chickpea	Wheat flour	Quinoa	Sunflower oil	Rapeseed oil
7	Legume burgers/falafel	Damhert linzenburger	2	19	263	9.1	9.9	1.2	31.7	5	5.4	1.07				1	4.45	200	2.225			0	0	Lentil	Soy bean	Wheat flour	Sunflower oil
7	Legume burgers/falafel	ProLaTerre Chickpea schnitzel met paprika	2	22	281	9.7	12.2	1.4	30	5.4	6.4	0.93				1	3.99	170	2.34706			1	0	Chickpea	Flaxseed flour	Oat flour	Sunflower oil
7	Legume burgers/falafel	Céréal bio croq soja op Provençaalse wijze	2	15	160	14	8.2	1.6	4	2.1	7	1.2				1	2.69	200	1.345	1		1	0	Soy bean	Oat flour	Millet flour	Sunflower oil
7	Legume burgers/falafel	Céréal bio tuinboon- en tarweburger met zoete aardappel, dadel en zoete kruiden	2	15	203	7.4	7	0.8	25	4	5	1				1		180		1		1	0	Wheat	Fava bean	Wheat flour	Sunflower oil
7	Legume burgers/falafel	Céréal bio coeur de burger de original	2	15	221	17	10	1.1	13	3.1	5.4	1.4				1	3.34	160	2.0875	1		1	0	Soy protein	Wheat flour	Wheat gluten	Sunflower oil
7	Legume burgers/falafel	Delhaize bio linzen Indische kruiden falafel	1	5	225	11	9.5	2.8	22	2.1	5.3	1.1				0	3.49	150	2.32667	1		1	0	Lentil	Cheese		Sunflower oil
7	Legume burgers/falafel	Delhaize bio linzen oesterzwam falafel	1	5	205	8.8	8.1	0.9	21	0.5	6.3	1.2				1	3.49	150	2.32667	1		1	0	Lentil	Quinoa	Flaxseed flour	Olive oil	Sunflower oil
7	Legume burgers/falafel	Delhaize bio linzen olijf falafel	1	5	266	10	15	2.8	20	1.9	5.8	1.2				0	3.49	150	2.32667	1		1	0	Lentil	Cheese		Sunflower oil	Olive oil
7	Legume burgers/falafel	Albert Heijn vegetarische falafel feta-courgette	1	10	219	9.1	10	2.6	19	2.4	8.5	0.95				0	2.99	150	1.99333	1		1	0	Chickpea	Split pea	Cow's milk	Sunflower oil
7	Legume burgers/falafel	Vivera plantaardige falafel	2	2	266	12	9.4	1	29	2.4	8.5	1.2	2.1	0.38		1	3	200	1.5			0	0	Chickpea	Wheat flour		Sunflower oil
7	Legume burgers/falafel	Greenway bio falafel	2	3	149	3.9	8.1	0.9	14	1.3	2.3	1				1	3.59	150	2.39333	2		1	0	Chickpea	Wheat flour		Sunflower oil
7	Legume burgers/falafel	Albert Heijn falafelburger	1	10	228	6.4	9.1	1.4	27	3.9	6.4	1.33	3.9	0.9		1	2.49	160	1.55625	1		0	0	Chickpea	Potato flour		Sunflower oil
7	Legume burgers/falafel	Albert Heijn tempeh burger	1	10	174	8.2	7.2	1	16	4.1	6.2	1.48	2.1	0.38	1.5	1	2.49	160	1.55625	1		0	0	Soy bean	Wheat flour		Sunflower oil
7	Legume burgers/falafel	Boon chiliburger	2	30	162	8.6	2.3	0.3	24.2	2	5.7	1.09	2.1	0.38	1.5	1	3.29	160	2.05625			0	0	Fava bean	Brown bean	Wheat flour	Sunflower oil
7	Legume burgers/falafel	Boon rendang	2	30	186	9.4	6.2	2.5	22.3	16.9	1.4	1.1	2.44	0.61		1	3.99	280	1.425			0	0	Fava bean protein	Pea protein	Wheat protein	Sunflower oil
7	Legume burgers/falafel	Boni vegan falafel	1	6	165	6.7	4.6	0.5	22	3.1	5.2	1.1				1	1.82	204	0.892157	1	1	0	0	Chickpea	Wheat flour	Wheat protein	Sunflower oil
7	Legume burgers/falafel	The bio Veggie Company very green falafel met spinazie	2	52	133	9.3	3.8	0.5	20.3	3.6		0.7				1	3.69	240	1.5375	1		1	0	Soy bean	Chickpea	Wheat flour	Sunflower oil
7	Legume burgers/falafel	Boni vegan linzenburger	1	6	259	8.6	12	1.6	26	6.8	5.5	1	7	0.5		1	2.89	200	1.445	1	1	0	0	Lentil	Soy bean	Chickpea flour	Sunflower oil
7	Legume burgers/falafel	Vegan Deli falafel	2	20	241	7.6	14.3	2.2	15.9	2	10	1.1				1	3.95	220	1.79545	2	2	1	0	Chickpea			Olive oil
7	Legume burgers/falafel	Carrefour falafel Chickpea, tuinbonen, koriander, munt	1	14	221	7.1	14	1.7	15	1.5	5.5	0.72				1	2.45	200	1.225	1		0	0	Chickpea	Fava bean	Wheat flour	Sunflower oil	Olive oil
7	Legume burgers/falafel	Iglo Green Cuisine falafel (diepvries)	2	25	227	6.7	12	0.8	21	1.9	4	1.2				1	3.39	360	0.941667			0	1	Chickpea	Wheat flour		Rapeseed oil
7	Legume burgers/falafel	Soto cashew zwarte bonen burger	2	34	242	5.9	13.4	1.9	20	2.6	8.7	1.19				1	3.09	160	1.93125			1	0	Black bean	Corn flour	Cashew nut	Sunflower oil
7	Legume burgers/falafel	Soto groenteburger met rode linzen	2	34	238	6.6	12	1.5	24	2.8	4	0.86				1	3.09	160	1.93125			1	0	Lentil	Corn flour	Sunflower seed	Sunflower oil
7	Legume burgers/falafel	La Vie Est Belle falafel original	2	27	237	8.7	15	1.6	13	2.9	7.2	0.97				1	3.69	200	1.845	1	1	1	0	Chickpea	Sesame seed	Buckwheat flour	Sunflower oil
7	Legume burgers/falafel	La Vie Est Belle falafel Greek	2	27	259	9.8	17	4.2	12	2.2	8.7	1.1				0	3.99	190	2.1		1	1	0	Chickpea	Cheese		Sunflower oil
7	Legume burgers/falafel	La Vie Est Belle falafel Italian	2	27	258	9.8	17	4.2	12	2.2	8.7	1.1				1	17.5	1000	1.75	3	1	1	0	Chickpea	Chia seed		Sunflower oil
7	Legume burgers/falafel	La Vie Est Belle falafel Mexican	2	27	240	8.5	14	3.4	15	4.2	8.5	1.2				0	4.19	200	2.095			1	0	Chickpea	Cheese		Sunflower oil
7	Legume burgers/falafel	La Vie Est Belle erwtenburger	2	27	176	5.3	8.5	0.9	16	2.5	6.9	1.1				1	2.29	90	2.54444	1	2	1	0	Soy bean	Chickpea	Wheat	Sunflower oil
7	Legume burgers/falafel	La Vie Est Belle zomerburger	2	27	170	4	8	1.95	20	2.3	2.5	1.33				1	3.75	180	2.08333			1	0	Soy bean	Chickpea	Wheat	Sunflower oil
7	Legume burgers/falafel	Maza falafel	2	55	232	8.4	9.7	0.9	24.8	6.6	5.8	1.2				1	2.79	250	1.116			0	0	Chickpea	Wheat flour		Rapeseed oil
7	Legume burgers/falafel	Maza hot 'n spicy falafel	2	55	178	7	11.3	1.3	13.3	0.5	4.3	1				1	2.69	250	1.076			0	0	Chickpea	Wheat flour		Rapeseed oil
7	Legume burgers/falafel	TBVC falafel	2	56	133	9.3	3.8	0.5	20.3	3.6		0.7				1	3.69	240	1.5375	1		1	0	Soy bean	Chickpea	Wheat flour	Sunflower oil
7	Legume burgers/falafel	Garden Gourmet falafel spinazie	2	13	210	8	11	1.2	16	2.3	7.5	0.9				1	3.89	213	1.82629	1		0	0	Chickpea	Wheat protein		Rapeseed oil	Sunflower oil
7	Legume burgers/falafel	Florentin organic falafel bio	2	59	241	7.6	14.3	2.2	15.9	2		1.1				1	4.79	240	1.99583			1	0	Chickpea			Sunflower oil
7	Legume burgers/falafel	Garden Gourmet falafel	2	13	204	6.7	9.5	0.9	19	2.8	7.8	1.2				1	3.89	210	1.85238	1		0	0	Chickpea	Wheat flour		Rapeseed oil	Sunflower oil
7	Legume burgers/falafel	Garden Gourmet falafel pikant	2	13	198	6.5	9.5	1	17	3.4	9	0.9				1	3.99	210	1.9	1		0	0	Chickpea	Wheat flour		Rapeseed oil	Sunflower oil
7	Legume burgers/falafel	Jumbo 100% plantaardige falafel	1	4	196	6.8	5.9	0.5	27.1	0.4	3.4	1.1	2.1	0.38	1.5	1	1.69	200	0.845			0	0	Chickpea	Rice flour		Sunflower oil
7	Legume burgers/falafel	Jumbo 100% plantaardige falafel hot & spicy	1	4	211	6.7	7.8	0.8	26.6	0.5	3.6	1.1	2.1	0.38	1.5	1	2.13	200	1.065			0	0	Chickpea	Rice flour		Sunflower oil
7	Legume burgers/falafel	Boon falafelburger	2	4	206	7.4	7.4	0.6	25.6	0.9	3.9	1.23				1	2.79	180	1.55			0	0	Chickpea	Quinoa		Sunflower oil
7	Legume burgers/falafel	Jumbo 100% plantaardige linzenburger	1	4	260	8.6	11.9	1.6	25.6	6.6	8.1	1.03	7	0.5		1	2.52	200	1.26			0	0	Lentil	Wheat flour	Oat flour	Sunflower oil
7	Legume burgers/falafel	Carrefour sojasteaks tomaat, basilicum	1	14	164	14	8.8	0.9	5	3.9	5.2	0.88				1	2.75	200	1.375	1		0	0	Soy protein			Sunflower oil
7	Legume burgers/falafel	Delhaize bio rijstballetjes Japanse stijl	1	5	255	14	14	1.9	14	7.1	10	0.93				0	2.99	150	1.99333	1		1	0	Soy bean	Sesame seed	Rice	Sunflower oil
7	Legume burgers/falafel	Carrefour végétal falafels Chickpea, koriander	1	14	220	7	13	1.6	15	1.8	6.3	0.79				1	2.45	200	1.225			0	0	Chickpea	Fava bean	Wheat flour	Sunflower oil	Rapeseed oil
7	Legume burgers/falafel	Carrefour falafels Chickpea, tuinbonen (diepvries)	1	14	185	8.5	6.8	0.9	18	3.8	8.1	0.55				1	6.49	500	1.298			0	1	Chickpea	Fava bean	Wheat flour	Sunflower oil
7	Legume burgers/falafel	Colruyt Flexy Tasty party mix falafel	1	6	213	7.4	9.2	1.2	27.2	5.4		0.883				1	2.99	204	1.46569	1		0	0	Chickpea flour	Chickpea	Pea flour	Sunflower oil	Canola oil
7	Legume burgers/falafel	Boni veggie falafels (diepvries)	1	6	175	6.9	4.5	1.1	18	3.9	17	1.2				1	12.72	1000	1.272	1	1	0	0	Chickpea	Wheat flour		Sunflower oil
7	Legume burgers/falafel	My Veggie Day falafelballetjes plantaardig	1	17	205	6.4	7.6	0.7	25	4.2	6.4	1.4				1	1.59	150	1.06	1		0	0	Chickpea	Wheat flour		Sunflower oil
8	Nut/seed burgers	Delhaize bio hazelnootburger	1	5	312	11	23	2	12	1.8	8.4	1.1				1	3.35	180	1.86111	1		1	0	Wheat	Hazelnut	Wheat gluten	Sunflower oil
8	Nut/seed burgers	La Vie Est Belle hazelnootburger	2	27	314	9.3	22	2	16	1.3	7.2	1				1	2.25	95	2.36842	1	1	1	0	Wheat	Hazelnut	Wheat gluten	Sunflower oil
8	Nut/seed burgers	Boni veggie notenburger	1	6	325	17.7	22.8	3.4	8.9	3	6.5	1.45	7	0.5		0	2.99	120	2.49167	2	1	0	0	Nuts	Soy protein	Wheat protein	Sunflower oil
8	Nut/seed burgers	Abinda hazelnootburger	2	28	262	10	18.6	2	12.6	2.6	4.1	1.3				1	3.7	200	1.85			1	0	Soy bean	Hazelnut	Oat flour	Sunflower oil
8	Nut/seed burgers	Jumbo notenburger	1	4	323	18.8	22.2	3.7	10.5	4.5	3	1.63	7	0.5		0	3.64	120	3.03333			0	0	Nuts	Soy protein	Egg protein	Sunflower oil
8	Nut/seed burgers	Jumbo notenballetjes	1	4	302	16.1	20.7	3.3	11.2	3.2	3	0.84	7	0.5		0	3.46	170	2.03529			0	0	Nuts	Soy protein	Egg protein	Sunflower oil
8	Nut/seed burgers	De Hobbit hennepburger met linzen	2	12	252	8.7	13.1	1.3	23.5	1.5		1				1	3.95	150	2.63333	2		1	0	Rice	Hemp seed	Lentil	Sunflower oil
8	Nut/seed burgers	De Hobbit hennepburger met zeewier	2	12	220	7.1	12.3	1.3	19.4	2		0.9				1	4.09	150	2.72667			1	0	Rice	Hemp seed	Rice flour	Sunflower oil
8	Nut/seed burgers	De Hobbit hennepburger met paprika	2	12	238	8.2	13	1.3	20.5	2.4		0.9				1	3.95	150	2.63333			1	0	Rice	Hemp seed	Chickpea	Sunflower oil
8	Nut/seed burgers	Albert Heijn vegetarische notenballetjes	1	10	303	16	21	3.3	11	3.2	3	0.88	7	0.5		0	3.49	170	2.05294	2		0	0	Cashew nut	Soy protein	Brazil nut	Sunflower oil
9	Hamburgers/chicken burgers	Beyond Meat the beyond burger	2	8	252	17	19	5.6	3.5	0		0.75				1	4.99	277	1.80144	3		0	0	Pea protein	Rice protein		Rapeseed oil	Coconut oil
9	Hamburgers/chicken burgers	Garden Gourmet vegan burger	2	13	164	18	6	0.7	6	1	7	1.3				1	3.49	150	2.32667	1		0	0	Soy protein	Wheat protein		Rapeseed oil	Sunflower oil
9	Hamburgers/chicken burgers	Greenway burger	2	3	163	15	7.9	1.1	5.5	1	5.1	1.38	2.1		1.5	1	4.19	200	2.095	1		0	0	Pea flour	Pea protein		Rapeseed oil
9	Hamburgers/chicken burgers	The Blue Butcher blue burger	2	7	241	19.1	14.8	9.3	6.6	1.4	2.6	1.2				1	3.85	220	1.75			0	0	Wheat gluten	Soy flour	Soy protein	Coconut oil	Sunflower oil
9	Hamburgers/chicken burgers	Garden Gourmet burger (diepvries)	2	13	210	21	11	1.2	3.5	1.2	6.5	1.3				0	11.69	750	1.55867	1		0	1	Soy protein	Wheat protein	Egg protein powder	Rapeseed oil	Sunflower oil
9	Hamburgers/chicken burgers	Garden Gourmet vegan burger (diepvries)	2	13	158	16	6		0.7		4	1.5				1	4.99	300	1.66333	1		0	1	Soy protein	Wheat gluten		Rapeseed oil	Sunflower oil
9	Hamburgers/chicken burgers	Delhaize vegetarische burger	1	5	162	18	3.9	0.5	12	3.7	3.7	1.5				0	1.95	200	0.975	2		0	0	Soy protein	Wheat protein	Egg protein	Sunflower oil
9	Hamburgers/chicken burgers	Delhaize vegan burger gemarineerd	1	5	294	16	19	1.9	12	5.1	3.7	1.3				1	1.99	170	1.17059	2		0	0	Wheat protein	Wheat flour	Rapeseed protein	Sunflower oil	Rapeseed oil	Shea butter
9	Hamburgers/chicken burgers	Albert Heijn vegetarische burger deluxe	1	10	159	19	5.5	0.9	4.7	3.2	7.2	1.38	2.1	0.38		0	2.49	180	1.38333	1		0	0	Soy protein	Wheat protein	Egg protein	Rapeseed oil	Sunflower oil
9	Hamburgers/chicken burgers	Albert Heijn vegetarische burger (basis)	1	10	175	18	3.9	0.5	15	3.9	3.7	1.53	2.1	0.3		0	1.49	200	0.745	1		0	0	Soy protein	Wheat protein	Egg protein	Sunflower oil
9	Hamburgers/chicken burgers	Meatless Farm burger plant-based	2	42	210	17.3	13.9	2.3	2.7	0.7	2.3	1.21				1	3.69	227	1.62555			0	0	Pea protein	Rice protein		Rapeseed oil	Shea butter	Coconut oil
9	Hamburgers/chicken burgers	Vivera plantaardige frikandelburger	2	2	196	13	13	1.5	4.6	0.4	5	1.3	3.9	0.69		1	2.59	170	1.52353			0	0	Soy protein	Wheat protein		Sunflower oil
9	Hamburgers/chicken burgers	Rootzz of Nature jackfruit burger	2	40	128	12	4.2	0.6	9.6	1.5	1.9	1.3				0	3.64	160	2.275			0	0	Wheat protein	Pea protein	Egg protein	Sunflower oil	Rapeseed oil
9	Hamburgers/chicken burgers	Future Farm future burger smoked	2	44	210	13	14	6.9	9.2	0.7	5.6	1				1	3.99	230	1.73478			0	0	Soy protein	Pea protein	Chickpea flour	Coconut oil	Rapeseed oil
9	Hamburgers/chicken burgers	Metro Chef veggie burger	1	48	211	15	11	2.5	8.6	1.4	7	0.94	10.7	0.375		1	5.99	454	1.31938			0	1	Soy protein	Soy protein		Sunflower oil	Shea butter
9	Hamburgers/chicken burgers	Moving Mountains burger (diepvries)	2	49	266	15	20	18	5.6	0.8	5	1.1				1	15.39	908	1.69493			0	1	Pea protein	Soy protein	Wheat gluten	Coconut oil
9	Hamburgers/chicken burgers	Boni veggie burger	1	6	211	18	10	1.2	10	2.3	3.5	0.73	7	0.5		0	2.09	160	1.30625	1	1	0	0	Soy protein	Wheat gluten	Egg protein	Sunflower oil	Rapeseed oil
9	Hamburgers/chicken burgers	De Vegetarische Slager burger very chick	2	11	179	8.5	12	3.6	6	0.7	5	1.3	4.2	0.76		1	4.5	160	2.8125			0	0	Soy protein	Wheat gluten	Soy flour	Sunflower oil	Palm fat
9	Hamburgers/chicken burgers	Quorn vegetarische filet	2	29	100	12.6	1.8	0.5	5.9	1.8	4.7	1				0	2.19	138	1.58696	1		0	0	Mycoprotein	Egg protein
9	Hamburgers/chicken burgers	Quorn vegetarische filets	2	29	86	12	1.5	0.5	4	0.2	5	0.8				0	15.85	1000	1.585			0	1	Mycoprotein	Egg protein
9	Hamburgers/chicken burgers	De Vegetarische Slager le filet	2	11	150	16	7.2	0.8	3.3	0.5	4.8	0.9	2.3	0.75		1	3.99	180	2.21667			0	0	Soy protein	Wheat gluten		Sunflower oil	Rapeseed oil
9	Hamburgers/chicken burgers	Boni veggie filet gemarineerd	1	6	245	15	17	2.1	7	0.8	2.5	1.5	6.2	0.4		0	2.89	180	1.60556	3	2	0	0	Soy protein	Wheat protein	Egg protein	Rapeseed oil	Sunflower oil	Palm fat
9	Hamburgers/chicken burgers	Garden Gourmet sensational burger	2	13	197	14	14	4	2	0.6	5	0.74				1	4.09	226	1.80973	1		0	0	Soy protein			Rapeseed oil	Coconut oil
9	Hamburgers/chicken burgers	De Vegetarische Slager bofkipburger	2	11	175	7.9	12	3.6	6.1	0.5	5	1.2	4.2	0.76		1	3.69	160	2.30625			0	0	Soy protein	Wheat protein	Fava bean	Sunflower oil
9	Hamburgers/chicken burgers	De Vegetarische Slager ereburger	2	11	206	14	14	4.2	4.7	0.5	5	0.78	3.1	0.75		1	4.69	226	2.07522			0	0	Soy protein	Wheat protein	Wheat flour	Sunflower oil	Palm fat
9	Hamburgers/chicken burgers	Valess beef style burger	2	24	162	16.7	6.6	2.6	7.3	1.8	3.4	1.4	2.3			0	3.59	200	1.795			0	0	Cow's milk	Wheat gluten	Egg protein	Sunflower oil	Coconut oil
9	Hamburgers/chicken burgers	De Vegetarische Slager pluimfeestburger/waar is da feestje, poulétje	2	11	242	8.8	16	1.1	13	1.3	6	1.2	2.3	0.8		1	3.69	180	2.05			0	0	Soy protein	Wheat gluten	Wheat flour	Rapeseed oil	Sunflower oil
9	Hamburgers/chicken burgers	De Vegetarische Slager mc2 burger/le burger	2	11	170	17	8.6	1.4	6.5	1.5	0.5	1.2	2.1	0.38		0	2.89	160	1.80625			0	0	Soy protein	Wheat protein	Egg protein	Sunflower oil	Palm fat
9	Hamburgers/chicken burgers	Jumbo 100% plantaardige hamburger	1	4	110	11.6	3.6	0.6	5.5	1.9	4.6	1.05	2.1	0.38	1.5	1	1.59	200	0.795			0	0	Soy bean	Wheat		Sunflower oil
9	Hamburgers/chicken burgers	Jumbo 100% plantaardige verse burger	1	4	203	17.1	10.8	5.5	7.6	1.6	3.4	1.12	2.1	0.38	1.5	1	2.99	220	1.35909			0	0	Wheat protein	Soy protein	Wheat flour	Coconut oil	Sunflower oil
9	Hamburgers/chicken burgers	Smaakt vegan burger	2	41	282	22	18	2.1	7.9	0.86	2.7	1.2				1	3.75	160	2.34375			0	0	Pea protein	Fava bean protein	Wheat gluten	Sunflower oil
9	Hamburgers/chicken burgers	Youpea! Burgie	2	1	182	13.5	11.4	1	3.2	0.6	6	1.4				1	3.89	200	1.945	1		0	0	Pea protein	Pea protein		Rapeseed oil
9	Hamburgers/chicken burgers	Jumbo vegetarische gemarineerde filet	1	4	245	15.2	16.8	2.1	7	0.8	2.5	1.45	6.2	0.4		0	2.56	180	1.42222			0	0	Soy protein	Egg protein	Wheat gluten	Sunflower oil	Rapeseed oil	Palm fat
9	Hamburgers/chicken burgers	Wheaty vegan superhero burger	2	16	298	27.68	16.07	1.78	9	1.5	3.2	1.9				1	3.95	200	1.975	3		1	0	Wheat gluten	Wheat protein	Wheat flour	Sunflower oil
9	Hamburgers/chicken burgers	Wheaty vegan medaillons	2	16	152	30	2.1	1.8	2.1	0		1.73				1	4.49	175	2.56571			1	0	Wheat gluten			Coconut oil
9	Hamburgers/chicken burgers	Garden Gourmet vegetarische burger deluxe mini	2	13	183	17	7.5	0.9	9.3	3.2	5	1.2				0	3.19	180	1.77222	1		0	0	Soy protein	Wheat protein	Wheat flour	Rapeseed oil	Sunflower oil
9	Hamburgers/chicken burgers	Greenway burgers (diepvries)	2	3	187	15	9.9	5.4	5.9	1	6.5	1.5				1	9.35	600	1.55833	3		0	1	Pea flour	Pea protein		Coconut oil	Rapeseed oil
9	Hamburgers/chicken burgers	SoFine SoChicken spiesjes	2	9	189	18.2	9.4	1.2	7.1	0.8	1.8	1.85	2.1	0.38	1.5	1	3.29	150	2.19333	3		0	0	Soy protein	Wheat protein	Soy bean	Sunflower oil
9	Hamburgers/chicken burgers	Boni veggie spiesjes	1	6	179	13	6.1	0.8	17	9.3	2	0.93	7	0.5		0	3.19	140	2.27857	2	1	1	0	Soy protein	Wheat gluten	Egg protein	Sunflower oil
9	Hamburgers/chicken burgers	LikeMeat like chicken filet	2	39	175	12	9.2	1.1	7.8	0	6.1	1.5				1	3.49	180	1.93889	1		0	0	Wheat protein	Soy protein	Pea protein	Sunflower oil
9	Hamburgers/chicken burgers	Delhaize haasjes zoals kip gemarineerd	1	5	236	16	13	1.3	11	1.4	5.2	1.4				1	3.75	200	1.875	1		0	0	Wheat protein	Soy protein		Sunflower oil	Rapeseed oil
9	Hamburgers/chicken burgers	Albert Heijn vegetarische naturel kipfilet	1	10	190	16	9.8	1.2	8.5	0.7	2	1	7	0.5		0	2.49	160	1.55625	2		0	0	Soy protein	Egg protein	Wheat gluten	Sunflower oil
9	Hamburgers/chicken burgers	Albert Heijn vegan gemarineerd filetlapje	1	10	213	15	13	1	7.1	0.6	3.9	1.48	10	0.37		1	3.29	180	1.82778	1		0	0	Soy protein	Wheat protein	Potato protein	Sunflower oil	Rapeseed oil	Shea butter
9	Hamburgers/chicken burgers	Meatless Farm chickenless fillets	2	42	186	16.9	10.5	1.1	4.6	0.2	3.25	1.43				1	3.99	210	1.9	2		0	0	Wheat gluten	Pea protein		Sunflower oil
9	Hamburgers/chicken burgers	Jumbo vegetarische hamburger piri piri	1	4	198	22.3	7.6	2.1	8.4	5.6	3.5	1.68	6.2	0.44		0	3.49	180	1.93889			0	0	Soy protein	Egg protein	Wheat gluten	Palm fat	Sunflower oil
10	Steak	Wheaty virginia pepersteak	2	16	231	25.5	9.9	8	6.9	1.9		1.9				1	4.49	175	2.56571			1	0	Wheat gluten			Coconut oil
10	Steak	Vivera plantaardige steak	2	2	203	18	10	4.8	7	1.2	4.9	1.1	2.1	0.38		1	3.5	200	1.75			0	0	Soy protein	Wheat protein		Sunflower oil	Coconut oil
10	Steak	Quorn vegetarische pepersteak	2	29	163	12.2	8.6	2.4	5.3	2.3	8.1	1.1				0	3.89	195	1.99487	1		0	0	Mycoprotein	Egg protein	Milk protein	Sunflower oil	Rapeseed oil
10	Steak	Damhert vegan steak	2	19	194	13.6	11.7	1.5	12.1	3.5	5	1.8				1	3.95	180	2.19444			0	0	Wheat protein	Wheat flour		Sunflower oil
10	Steak	Vegafit steak	2	32	216	14	12	1.5	12	3.5	5	1.8				1	2.59	200	1.295			0	0	Wheat protein	Wheat flour	Rapeseed protein	Sunflower oil
10	Steak	Quorn pepersteak	2	29	163	12.2	8.6	2.4	5.3	2.3	8.1	1.1				0	3.89	195	1.99487			0	0	Mycoprotein	Egg protein	Milk protein	Sunflower oil
10	Steak	Albert Heijn vegan tartaar	1	10	181	15	11	2.2	1.9	1	7.1	1.38	10.71	0.37		1	3.29	200	1.645	2		0	0	Soy protein			Sunflower oil	Shea butter
10	Steak	Albert Heijn vegan mini boneless ribs	1	10	214	13	13	1.3	8.8	1.5	5.1	1.4	3	0.7		1	2.69	175	1.53714	1		0	0	Soy protein	Wheat protein	Pea protein	Sunflower oil
10	Steak	Jumbo 100% plantaardige spareribs met BBQ saus	1	4	112	11.2	2	0.2	9.2	4.9	6	1.11	2.1	0.38	1.5	1	3.49	210	1.6619			0	0	Soy bean			Sunflower oil
10	Steak	Boon saté	2	30	224	13.3	10.4	1.5	18.5	11	1.6	1.1	2.44	0.61		1	3.87	300	1.29			0	0	Fava bean protein	Pea protein	Wheat protein	Sunflower oil
10	Steak	Carrefour steak (diepvries)	1	14	235	19	13	1.1	8.5	1.2	5.4	0.98				0	4.19	400	1.0475	1		0	1	Soy protein	Wheat protein	Pea protein	Sunflower oil	Rapeseed oil
10	Steak	My Veggie Day juicy steak	1	17	258	16	18	3.9	6.6	1.3	5.3	1.3				1	1.89	160	1.18125	3		0	0	Wheat gluten	Fava bean protein	Pea protein	Sunflower oil	Coconut oil
11	Chunks/strips/cubes	Garden Gourmet filetstukjes	2	13	157	23	4.7	0.4	1.2	0.1	9.8	1.4				1	3.59	160	2.24375	1		0	0	Soy protein			Rapeseed oil
11	Chunks/strips/cubes	De Vegetarische Slager vegan poulettekes/kipstuckjes	2	11	154	19.9	4.4	0.5	5	0.5	7.6	1.9				1	4.69	160	2.93125	1		0	0	Soy protein			Sunflower oil
11	Chunks/strips/cubes	De Vegetarische Slager vegan pita poulettekes	2	11	136	19	4.2	0.5	1.7	0.7	7.7	1.7				1	3.99	160	2.49375	1		0	0	Soy protein			Sunflower oil
11	Chunks/strips/cubes	De Vegetarische Slager vegan chunks vlam/vlamboyante kipstuckjes	2	11	115	19	0.9	0.4	4.8	2.3	8.5	1.5				1	3.99	160	2.49375			0	0	Soy protein			Sunflower oil	Rapeseed oil
11	Chunks/strips/cubes	Albert Heijn vegetarische wokstukjes	1	10	171	22	6.2	1	4.4	0.7	4.8	1.7	2.1	0.3		0	1.49	200	0.745	1		0	0	Soy protein	Wheat protein	Egg protein	Sunflower oil
11	Chunks/strips/cubes	Vivera plantaardige gyros	2	2	173	15	8.9	1.1	6	0.5	4.7	1.1	2.1	0.38		1	2.99	175	1.70857			0	0	Soy protein			Oil
11	Chunks/strips/cubes	Greenway just like chicken filetstukjes	2	3	124	17.8	2.6	0.3	2.2	0.5	7.33	1.31				1	3.99	160	2.49375			0	0	Soy protein			Rapeseed oil
11	Chunks/strips/cubes	Albert Heijn vegan shoarma	1	10	172	18	6.9	0.8	6.8	0.7	5.5	1.63	2.1	0.3		1	2.99	175	1.70857	1		0	0	Soy protein			Rapeseed oil	Sunflower oil
11	Chunks/strips/cubes	Vivera plantaardige tex mex reepjes	2	2	164	18	7.8	1	2.7	0.7	5.6	1.2	4.9	0.64		1	3.19	160	1.99375			0	0	Soy protein			Rapeseed oil	Sunflower oil	Shea butter
11	Chunks/strips/cubes	Vivera plantaardige kebab	2	2	160	15	7.2	0.8	5.8	0.4	4.8	1.2	2.1	0.38		1	3	175	1.71429			0	0	Soy protein			Rapeseed oil	Sunflower oil
11	Chunks/strips/cubes	Quorn vegetarische stukjes	2	29	100	13.8	2.6	0.8	1.7	0.6	7.1	0.8				0	2.79	175	1.59429	1		0	0	Mycoprotein	Egg protein
11	Chunks/strips/cubes	Quorn stukjes (diepvries)	2	29	99	14	2.6	0.8	1.7	0.6	7.1	0.79				0	14.25	1000	1.425			0	1	Mycoprotein	Egg protein
11	Chunks/strips/cubes	LikeMeat like chicken bites	2	39	114	18	2.2	0.3	1.4	0	6.1	1.3				1	3.39	180	1.88333	1		1	0	Soy protein			Sunflower oil
11	Chunks/strips/cubes	LikeMeat like gyros	2	39	120	18	2.9	0.4	1.8	0	6.1	1.5				1	3.39	180	1.88333			1	0	Soy protein			Sunflower oil
11	Chunks/strips/cubes	LikeMeat like grilled chicken	2	39	126	18	3.6	0	1.1	0	7	1.3				1	3.39	180	1.88333			1	0	Soy protein			Sunflower oil
11	Chunks/strips/cubes	LikeMeat like curry chicken	2	39	157	18	5.1	0.8	6.6	0	6.8	2.3				1	3.49	160	2.18125	3		1	0	Pea protein			Rapeseed oil	Sunflower oil
11	Chunks/strips/cubes	LikeMeat like kebab	2	39	130	18	4.6	0.6	0.5	0	6.7	1.6				1	3.39	180	1.88333	1		1	0	Soy protein			Rapeseed oil	Shea butter
11	Chunks/strips/cubes	Garden Gourmet gegrilde stukjes	2	13	226	25	11	1.1	3.3	2.1	8	1.3				0	3.49	175	1.99429	1		0	0	Soy protein	Wheat protein	Egg protein	Rapeseed oil	Sunflower oil
11	Chunks/strips/cubes	Albert Heijn vegetarische kip stukjes	1	10	167	21	8	1	2.2	0.3	0.9	1.45	4.4	0.71		0	2.69	160	1.68125	2		0	0	Soy protein	Wheat protein	Egg protein	Sunflower oil	Rapeseed oil
11	Chunks/strips/cubes	Garden Gourmet sensational marinated filet pieces Mediterranean seasoning	2	13	171	18	8.4	0.8	3.1	1.2	4.8	1				1	4.09	160	2.55625			0	0	Soy protein	Flaxseed flour		Sunflower oil	Rapeseed oil
11	Chunks/strips/cubes	Garden Gourmet sensational marinated filet pieces Mexican seasoning	2	13	172	18	8.6	0.8	2.8	1.1	5.1	1				1	4.29	160	2.68125	1		0	0	Soy protein	Flaxseed flour		Sunflower oil	Rapeseed oil
11	Chunks/strips/cubes	Garden Gourmet sensational marinated filet pieces Asian seasoning	2	13	172	18	8.4	0.8	3.6	1.9	4.7	1				1	3.99	160	2.49375	1		0	0	Soy protein	Flaxseed flour		Sunflower oil	Rapeseed oil
11	Chunks/strips/cubes	De Vegetarische Slager vegan kip shoarma	2	11	128	20	2.5	0.4	2.7	0.5	6.6	1.1	3.7			1	4.49	176	2.55114			0	0	Soy protein			Sunflower oil
11	Chunks/strips/cubes	Oumph! the spiced kebab (diepvries)	2	37	138	17	5	0.5	2.1	1.8	7.1	1.5	2.4			1	3.99	280	1.425			0	1	Soy protein			Rapeseed oil
11	Chunks/strips/cubes	Oumph! pulled BBQ chunks (diepvries)	2	37	115	14	0	0	11	9.4	4.7	1.5	2.4			1	3.99	280	1.425			0	1	Soy protein			Rapeseed oil
11	Chunks/strips/cubes	Naturli chick free	2	23	131	21	1.7	0.4	5.8	0.7	2.8	1.1				1	3.79	180	2.10556			0	0	Pea protein
11	Chunks/strips/cubes	Vivera plantaardige kipstukjes	2	2	169	15	9.5	1.1	2.7	0.3	5.3	1.1	2.1	0.38		1	2.79	160	1.74375			0	0	Soy protein	Wheat protein		Sunflower oil
11	Chunks/strips/cubes	ProLaTerre plantaardige bacon reepjes	2	22	245	18.6	18.1	2.5	1.3	1.3	2.4	1.1				1	2.79	180	1.55			1	0	Soy bean			Sunflower oil
11	Chunks/strips/cubes	Wheaty vegan gyros kebab	2	16	237	26.4	12.4	1.2	5	1.5		1.9				1	4.79	200	2.395	4		1	0	Wheat gluten			Sunflower oil
11	Chunks/strips/cubes	Wheaty vegan döner kebab	2	16	255	27.4	14.4	1.3	3.9	0.6		1.9				1	4.79	200	2.395	4		1	0	Wheat gluten			Sunflower oil
11	Chunks/strips/cubes	Delhaize bio wokstukjes met curry	1	5	161	13	9.2	1.4	4.1	2	4.4	1.4				1	2.99	180	1.66111	1		1	0	Soy protein			Sunflower oil
11	Chunks/strips/cubes	Delhaize bio shoarma	1	5	163	13	8.6	0.9	5.5	1.8	5.6	1.3				1	2.99	180	1.66111	1		1	0	Soy protein			Sunflower oil
11	Chunks/strips/cubes	Quorn vegan reepjes	2	29	185	27	6.1	1	4	0.7	8.3	1				1	2.69	175	1.53714	1		0	0	Mycoprotein	Wheat gluten	Pea protein	Rapeseed oil
11	Chunks/strips/cubes	Quorn saté stukjes	2	29	167	7.1	7.7	0.7	17	17	0.5	1.6				0	2.79	300	0.93			0	0	Peanut	Mycoprotein	Egg protein	Rapeseed oil
11	Chunks/strips/cubes	Albert Heijn vegetarische pulled chicken	1	10	235	19	16	2	3.4	0.8	0.9	1.48	2.1	0.3		0	2.49	160	1.55625	3		0	0	Soy protein	Wheat protein	Egg protein	Rapeseed oil	Sunflower oil
11	Chunks/strips/cubes	Garden Gourmet Oosterse wokblokjes	2	13	219	21	9	0.8	11	5	5.6	2				0	3.79	175	2.16571	2		0	0	Soy protein	Wheat protein	Egg protein powder	Rapeseed oil	Sunflower oil
11	Chunks/strips/cubes	Rootzz of Nature jackfruit reepjes	2	40	147	15.3	6	0.8	6.4	1.4	3	1.7				0	3.64	160	2.275			0	0	Wheat protein	Pea protein	Egg protein	Sunflower oil	Rapeseed oil
11	Chunks/strips/cubes	Beastie Plants shawarmama	2	46	140	17	5.5	0.7	2.3	0.1	5.9	1.3				1	3.49	170	2.05294			0	1	Soy protein			Sunflower oil
11	Chunks/strips/cubes	Heura original chunks/strips	2	43	136	19.7	3	0.5	1.8	0	6.4	1.37		2.5		1	3.49	160	2.18125	1		0	0	Soy protein			Olive oil
11	Chunks/strips/cubes	Heura original chunks (diepvries)	2	43	136	19.7	3	0.5	1.8	0	6.4	1.37		2.5		1	3.99	180	2.21667	1		0	1	Soy protein			Olive oil
11	Chunks/strips/cubes	Heura Mediterranean chunks	2	43	161	19	6.2	1	2.2	0.1	6.3	1.18		2.5		1	3.49	160	2.18125	1		0	0	Soy protein			Olive oil
11	Chunks/strips/cubes	Heura Mediterranean chunks (diepvries)	2	43	161	19	6.2	1	2.2	0.1	6.3	1.18		2.5		1	3.99	180	2.21667	1		0	1	Soy protein			Olive oil
11	Chunks/strips/cubes	Metro Chef veggie natural chunks (diepvries)	1	48	131	19.7	2.8	0.4	3.5	0.09	6.4	1.27				1	11.99	1000	1.199			0	1	Soy protein			Rapeseed oil
11	Chunks/strips/cubes	Metro Chef veggie gyros strips (diepvries)	1	48	137	19.5	4.1	0.6	2.2	0.2	6.4	1.08				1	11.99	1000	1.199			0	1	Soy protein			Rapeseed oil
11	Chunks/strips/cubes	Metro Chef veggie shoarma strips (diepvries)	1	48	125	19.8	2.7	0.4	2.2	0	6.5	1.1				1	11.99	1000	1.199			0	1	Soy protein			Sunflower oil
11	Chunks/strips/cubes	KoRo vegan reepjes Mexicaans	1	50	90	11	0.8	0.2	9.8	3	3	0.8				1	8	500	1.6			0	0	Soy protein	Chickpea	Kidney bean
11	Chunks/strips/cubes	KoRo vegan kip reepjes	1	50	104	16	4.3	0.3	0	0	0	1.2				1	9	500	1.8			0	0	Soy protein			Rapeseed oil
11	Chunks/strips/cubes	KoRo vegan reepjes/plakjes shoarma stijl	1	50	108	15	4	1	3	1	1.8	1.4				1	9	500	1.8			0	0	Soy protein			Rapeseed oil	Soy oil
11	Chunks/strips/cubes	Boni veggie wokreepjes	1	6	175	17	8.2	1.2	7.1	0.7	2.5	1.3	7	0.5		0	1.49	200	0.745	1	1	0	0	Soy protein	Wheat gluten	Egg protein	Sunflower oil
11	Chunks/strips/cubes	Jumbo 100% plantaardige wokstukjes	1	4	117	9.5	5.7	0.7	3.4	1.3	7.2	1.09	2.1	0.38	1.5	1	1.79	175	1.02286	1		0	0	Soy protein			Sunflower oil
11	Chunks/strips/cubes	La Vie Est Belle shoarma reepjes	2	27	163	13	8.6	0.9	5.5	1.8	5.6	1.3				1	3.19	180	1.77222	1	1	1	0	Soy protein			Sunflower oil
11	Chunks/strips/cubes	La Vie Est Belle curry reepjes	2	27	161	13	9.2	1.4	4.1	2	4.4	1.4				1	3.59	180	1.99444			1	0	Soy protein			Sunflower oil
11	Chunks/strips/cubes	Jumbo vegetarische kipstukjes	1	4	155	19.7	6.3	0.8	4.4	0.4	1	0.9	9.6	0.857		0	2.05	175	1.17143			0	0	Soy bean	Wheat	Egg protein	Sunflower oil
11	Chunks/strips/cubes	Jumbo 100% plantaardige shoarma	1	4	130	15.6	5.6	0.6	1.8	0.2	4.8	1.48	2.1	0.38	1.5	1	1.99	175	1.13714			0	0	Soy protein	Rice flour		Sunflower oil
11	Chunks/strips/cubes	Jumbo 100% plantaardige gyros	1	4	129	15.6	5.5	0.6	1.6	0.3	4.9	1.38	2.1	0.38	1.5	1	3.02	175	1.72571			0	0	Soy protein			Sunflower oil
11	Chunks/strips/cubes	Jumbo 100% plantaardige kipreepjes	1	4	124	19.4	2.9	0.4	1.8	0	6.3	1.1	2.1	0.38	1.5	1	2.99	160	1.86875			0	0	Soy protein			Sunflower oil
11	Chunks/strips/cubes	Karma kebab	2	47	306	29.3	16.8	2	9.9	2.2		1				1	3.55	160	2.21875			0	0	Wheat gluten			Sunflower oil
11	Chunks/strips/cubes	Jumbo vegetarische hamblokjes	1	4	190	17.5	10	3.9	6.1	0.9	3	1.6	7	0.5		0	2.99	175	1.70857			0	0	Soy protein	Wheat gluten	Egg protein	Sunflower oil
11	Chunks/strips/cubes	Greenway just like kebab (diepvries)	2	3	275	26	16.7	1.4	4.5	1.7	1.8	1.6				1	6.85	450	1.52222	3		0	1	Wheat gluten	Soy protein	Wheat protein	Rapeseed oil
11	Chunks/strips/cubes	Jumbo 100% plantaardige stooflapjes	1	4	76	11.2	0.3	0.1	7.1	2.7	0.2	1.1	2.1	0.38	1.5	1	2.99	200	1.495			0	0	Soy bean			Sunflower oil
11	Chunks/strips/cubes	Albert Heijn vegan stoofstukjes	1	10	180	24	5.3	0.7	8.8	0.7	0.7	1.53	10	0.37		1	3.69	200	1.845	3		0	0	Wheat protein	Pea protein	Potato protein	Sunflower oil
11	Chunks/strips/cubes	Jumbo 100% plantaardige runder teriyaki	1	4	124	14.3	3	0.2	7.5	1.1	4.6	1.04	2.1	0.38	1.5	1	2.99	175	1.70857			0	0	Soy protein			Sunflower oil
11	Chunks/strips/cubes	Boni veggie gyros (diepvries)	1	6	110	20	0.49	0.09	3.8	0	5.2	1.7				1	14.89	1000	1.489	1	1	0	0	Soy protein
11	Chunks/strips/cubes	My Veggie Day wokreepjes	1	17	170	21	8	1	2.2	0.49	0.9	1.4	4.4	0.71		0	1.89	175	1.08	3		0	0	Soy protein	Wheat protein	Egg protein	Sunflower oil
11	Chunks/strips/cubes	My Veggie Day wokreepjes gekruid	1	17	205	20	11	1.2	4.1	0.8	4.5	2.8	2.7	0.63		0	1.89	175	1.08	3		0	0	Soy protein	Wheat protein	Egg protein	Sunflower oil	Rapeseed oil
11	Chunks/strips/cubes	Chef Select & You veggie wokreepjes	1	18	163	21.4	5.9	0.7	3.9	0.7	4.9	1.55	2.1	0.38		0	1.49	200	0.745			0	0	Soy protein	Wheat protein	Egg protein	Sunflower oil
11	Chunks/strips/cubes	Kips vega stukjes	2	61	143	13.9	3.7	0.6	10.2	5.8		2.16				1	3.29	130	2.53077			0	0	Pea protein	Wheat protein	Corn protein	Rapeseed oil	Rapeseed oil
11	Chunks/strips/cubes	Kips vega spiesjes	2	61	147	14.3	4	0.6	10.4	6		2.22				1	3.29	130	2.53077			0	0	Pea protein	Wheat protein	Corn protein	Rapeseed oil	Rapeseed oil
11	Chunks/strips/cubes	SoFine bio spekreepjes	2	9	245	18.6	18.1	2.5	1.3	1.3	2.4	1.1				1		180				1	0	Soy bean			Sunflower oil
11	Chunks/strips/cubes	Garden Gourmet reepjes spek stijl	2	13	237	18	15	1.7	5	3.1	4.8	2				0	3.29	150	2.19333	3		0	0	Wheat protein	Soy protein	Egg protein	Rapeseed oil	Sunflower oil
11	Chunks/strips/cubes	Vivera plantaardige spekjes	2	2	106	17	0.6	0.1	5.8	0.4	4.6	3.3	2.1	0.38		1	2.99	175	1.70857			0	0	Soy protein
11	Chunks/strips/cubes	La Vie plantaardige spekjes natuur	2	54	227	14.9	16.8	1.3	5.4	1	2.6	2.1				1	4.89	150	3.26	3		0	0	Soy protein			Sunflower oil
11	Chunks/strips/cubes	La Vie plantaardige spekjes gerookt	2	54	227	14.9	16.8	1.3	5.4	1	2.6	2.1				1	4.89	150	3.26	3		0	0	Soy protein			Sunflower oil
11	Chunks/strips/cubes	Garden Gourmet spekreepjes	2	13	237	18	15	1.7	5	3.1	4.8	2				0	3.29	150	2.19333	3		0	0	Wheat protein	Soy protein	Egg protein	Rapeseed oil	Sunflower oil
11	Chunks/strips/cubes	Albert Heijn vegan spekjes	1	10	174	21	5.6	0.6	6.8	0.5	6	1.15	10.71	0.37		1	2.49	160	1.55625	1		0	0	Soy protein			Sunflower oil
11	Chunks/strips/cubes	De Vegetarische Slager specks'kes fumé/geroockte speckjes	2	11	162	18	3.9	0.5	10	1.3	5.9	2.8	3.6	0.5		0	4.19	125	3.352			0	0	Soy protein			Sunflower oil
11	Chunks/strips/cubes	Jumbo vegetarische spekreepjes	1	4	269	16.1	19.3	7.2	6.9	1	1.5	4.05	7	0.5		0	2.36	175	1.34857			0	0	Soy protein	Egg protein	Wheat gluten	Palm fat
12	Sausages	Wheaty vegan merguez sausage/worst	2	16	256	29	12	1.4	6.1	1.6	2.8	1.6				1	4.19	200	2.095	3		0	0	Wheat gluten			Sunflower oil
12	Sausages	Wheaty andalouse chorizo sausage/worst	2	16	247	29	11.2	9.3	5.9	2.9	3.4	1.8				1	3.49	130	2.68462	4		1	0	Wheat gluten			Coconut oil
12	Sausages	Wheaty Thuringen worst	2	16	234	25.6	11.6	1.1	6.2	1.7		1.4				1	4.39	200	2.195	3		1	0	Wheat gluten	Wheat		Sunflower oil
12	Sausages	Wheaty red sausages	2	16	264	31.3	13	1.2	5.5	2		1.3				1	3.69	200	1.845			1	0	Wheat gluten			Sunflower oil
12	Sausages	Wheaty vegan (mini) bratwurst sausage	2	16	234	25.6	12	1.1	6.2	1.7		1.4				1		200				1	0	Wheat gluten			Sunflower oil
12	Sausages	Wheaty vegan (mini) hot dog/weenies	2	16	269	31	15	1.3	3.7	0.4		1.7				1	4.39	200	2.195	4		1	0	Wheat gluten			Sunflower oil
12	Sausages	Vivera plantaardige braadworst	2	2	175	14	9.7	3.9	4.4	0.4	6.4	1.3	2.1	0.38		1	2.69	160	1.68125			0	0	Soy protein	Wheat protein		Sunflower oil	Coconut oil
12	Sausages	Garden Gourmet braadworst	2	13	208	19	13	1.6	3.2	2.1	3.5	1.3				0	3.39	180	1.88333	2		0	0	Wheat protein	Soy protein	Egg protein	Sunflower oil	Rapeseed oil
12	Sausages	Garden Gourmet veggie knakkers	2	13	261	16	20	1.4	3	2.3	2.5	1.2				0	3.49	210	1.6619			0	0	Wheat protein	Egg protein powder	Pea protein	Rapeseed oil
12	Sausages	Garden Gourmet rookworst	2	13	296	15	24	2.7	3.1	1.5	1.7	1.3				0	3.79	200	1.895	3		0	0	Wheat protein	Soy protein	Pea protein	Rapeseed oil	Sunflower oil
12	Sausages	Garden Gourmet worstjes	2	13	254	18	18	2	3.5	3.4	3	1.5				0	3.79	180	2.10556	2		0	0	Wheat protein	Egg protein	Wheat flour	Rapeseed oil	Sunflower oil
12	Sausages	De Vegetarische Slager little willies	2	11	161	15	8.7	0.6	5.4	1.2	0.8	1.3				0	3.69	168	2.19643			0	0	Soy protein	Wheat protein	Egg protein	Rapeseed oil
12	Sausages	Taifun tofu wiener	2	31	266	15	20	2.6	5.4	0		1.8				1	4.99	300	1.66333			1	0	Soy bean	Oat flour		Sunflower oil
12	Sausages	Quorn vegetarische chipolata	2	29	187	13.9	11.1	4.6	6.3	0.1	3.1	1				0	3.39	180	1.88333	2		0	0	Mycoprotein	Egg protein	Wheat protein	Rapeseed oil	Palm fat
12	Sausages	Greenway chipolata	2	3	160	15	7.7	1.1	5	0.8	5.3	1.25	2.1		1.5	1	4.39	225	1.95111	1		0	0	Pea flour	Pea protein		Rapeseed oil
12	Sausages	Greenway merquez	2	3	222	15	14	0.3	5.4	0.9	7.4	1.5	2.1		1.5	1	4.39	200	2.195	1		0	0	Pea flour	Potato protein		Rapeseed oil	Coconut oil	Sunflower oil
12	Sausages	The Blue Butcher blue sausage	2	7	259	18.3	16.6	10.2	7.8	2.9	2.7	1.5				0						0	0	Wheat gluten	Soy flour	Soy protein	Coconut oil	Sunflower oil
12	Sausages	Garden Gourmet sensational braadworst	2	13	176	15	10	4.6	4.4	0.7	4.6	1.1				1	4.09	180	2.27222	2		0	0	Soy protein	Soy protein		Rapeseed oil	Coconut oil
12	Sausages	Garden Gourmet sensational chorizo	2	13	179	15	10	4.8	4.1	1.2	4.7	1.1				1	4.09	180	2.27222	2		0	0	Soy protein	Soy protein		Rapeseed oil	Coconut oil
12	Sausages	Albert Heijn vegan chipolata worstjes	1	10	144	11	7.8	1.5	3.5	1	7.8	1.48	10.71	0.37		1	3.29	225	1.46222	1		0	0	Soy protein			Sunflower oil	Shea butter
12	Sausages	De Vegetarische Slager saucisse royale/worstelijck paar	2	11	195	9.4	14	1.6	3.8	0.5	7.1	1.5	1.4	0.85		1	4.99	200	2.495	1		0	0	Soy protein	Wheat gluten		Sunflower oil
12	Sausages	Beyond Meat beyond sausage	2	8	238	17	16	7	5	0		1.35				1	5.99	200	2.995			0	0	Pea protein	Rice protein	Fava bean protein	Coconut oil	Sunflower oil
12	Sausages	Unox vegetarische knaks	2	57	182	5.4	13	1.2	8	1.2	4.6	1.8				0	3.69	400	0.9225			0	0	Egg protein powder	Rice flour	Corn protein	Sunflower oil
12	Sausages	Unox vegetarische party knaks	2	57	182	5.4	13	1.2	8	1.2	4.6	1.8				0	3.99	400	0.9975			0	0	Egg protein powder	Rice flour	Corn protein	Sunflower oil
12	Sausages	Herta knacki veggie	2	58	264	16	20	1.4	4	2.2	2.1	1.3				0	3.59	210	1.70952	2		0	0	Wheat gluten	Egg protein powder	Pea protein	Rapeseed oil
12	Sausages	Delhaize vegan mini frikandel	1	5	228	19	8.4	0.9	17	1.5	4.1	1.1	2.1	0.38	1.5	1	1.99	180	1.10556	1		0	0	Wheat protein	Wheat flour	Corn protein	Sunflower oil
12	Sausages	Albert Heijn vegan mini frikandel	1	10	228	19	8.4	0.9	17	1.5	4.1	1.1	2.1	0.38	1.5	1	1.99	180	1.10556	1		0	0	Wheat protein	Wheat flour	Corn protein	Sunflower oil
12	Sausages	Albert Heijn vegetarische pittige gemarineerde worstjes	1	10	229	13	16	1.5	7.8	2	1	1.78	6.4	0.5		0	3.49	220	1.58636	3		0	0	Soy protein	Egg protein	Wheat gluten	Rapeseed oil
12	Sausages	Albert Heijn vegan hotdogs	1	10	150	7	10	1.1	5	2	6	2.15				1	2.99	200	1.495	3		0	0	Sunflower seed			Sunflower oil
12	Sausages	Heura chipolata's	2	43	150	14	7.3	1.4	4.1	1.2	5.6	1.4	3.9	2		1	3.79	216	1.75463	1		0	0	Soy protein			Shea butter	Olive oil
12	Sausages	Heura chipolata's chorizo om te grillen	2	43	154	16	7.4	1.2	2.9	0.9	5.7	1.4	3.9	2		1	3.79	216	1.75463	1		0	0	Soy protein			Shea butter	Olive oil
12	Sausages	Meatless Farm braadworst plant-based	2	42	234	13.5	15.4	1.2	8.8	1.3	3.5	1.52				1	3.69	225	1.64			0	0	Pea protein	Corn flour		Rapeseed oil
12	Sausages	Meatless Farm mini worstjes plant-based	2	42	244	14	17.7	1.1	4.9	0.5	4.6	1.53				1	3.99	256	1.55859			0	0	Pea protein			Rapeseed oil
12	Sausages	Future Farm future sausage	2	44	250	11	16	13	15	0.5	3	2				1	3.75	250	1.5			0	0	Soy protein	Pea protein	Chickpea flour	Coconut oil
12	Sausages	Verdino plant-based merguez sausages	2	45	217	11.9	16.5	1.8	5.1	0.6	4.7	2.6				1	3.99	200	1.995			0	0	Pea protein			Sunflower oil
12	Sausages	Verdino plant-based hot-dog	2	45	235	6.3	21.7	2.3	4.9	3.9	5.1	1.6				1	4.99	180	2.77222			0	0	Pea protein	Potato protein	Flaxseed flour	Sunflower oil
12	Sausages	KoRo vegan bio braadworst	1	50	270	20	15	1.7	12	1.4	3.6	1.3				1	3.5	230	1.52174			1	0	Wheat gluten	Oat flour	Wheat flour	Sunflower oil
12	Sausages	Bonrill veggie witte worst	2	51	243	7.2	22	2.4	1.4	0.6	3	1.4				0	3.79	200	1.895		2	0	0	Egg protein powder	Lentil flour		Rapeseed oil	Coconut oil
12	Sausages	Bonrill veggie boerenworst	2	51	261	7.8	24	2.1	2.6	0.8	3	1.4				0	3.79	200	1.895		2	0	0	Egg protein powder			Rapeseed oil
12	Sausages	Boni veggie braadworst	1	6	167	16	8.4	0.7	6.6	0.7	0.7	1	7	0.5		0	2.59	180	1.43889	2	1	0	0	Soy protein	Wheat gluten	Egg protein	Rapeseed oil
12	Sausages	Veggi Deli veggi barbecue	2	20	292	7.8	21	1.7	17	0.8	1.7	2.4				0	3.65	200	1.825		2	1	0	Egg protein powder			Rapeseed oil	Sunflower oil
12	Sausages	Veggi Deli veggichipo	2	20	306	5.6	24	1.8	16	0.7	2	3				0	3.59	200	1.795	4	1	1	0	Egg protein powder			Rapeseed oil	Sunflower oil
12	Sausages	Veggie Deli (FitFood) vegetarisch miniworstje	2	20	265	6.2	19	1.6	16	1.7	2.4	1.8				0	1.65	100	1.65	3	2	1	0	Egg protein powder			Rapeseed oil	Sunflower oil
12	Sausages	Boon curryworsten	2	30	199	10.4	11.3	1.8	11	8.3	5	1.6	1.92	0.54		1	4.49	200	2.245			0	0	Fava bean protein	Pea protein		Sunflower oil
12	Sausages	De Vegetarische Slager vegan roockworst	2	11	250	9.2	21	7.3	6	0.7	2.7	1.4	6.6	0.88		1	3.95	150	2.63333			0	0	Soy protein	Fava bean flour	Wheat gluten	Rapeseed oil	Palm fat
12	Sausages	Greenway saucisse met bloemkool	2	3	179	8.2	13.2	1	3.8	1.2	6.1	1.48	2.1	0.38	1.5	1	4.59	180	2.55	1		0	0	Soy protein	Pea protein		Rapeseed oil
12	Sausages	Jumbo vegetarische braadworstjes	1	4	151	14.5	8	0.8	4.9	0.8	0.9	1.57	7	0.5		0	2.99	200	1.495			0	0	Soy protein	Wheat gluten	Egg protein	Rapeseed oil
12	Sausages	My Veggie Day vegetarische braadworst	1	17	237	14	18	1.5	4	1.5	1.5	1.8				0	1.99	200	0.995	3		0	0	Egg protein powder	Wheat protein	Wheat flour	Rapeseed oil
13	Meatballs	Garden Gourmet vegan balletjes diepvries	2	13	154	17.7	4.5	0.5	7	1	7.5	1.4				1	5.19	300	1.73	1		0	1	Soy protein	Wheat protein		Rapeseed oil	Sunflower oil
13	Meatballs	Vegafit balletjes	2	32	216	14	12	1.5	12	3.5	5					1	2.49	180	1.38333			0	0	Wheat protein	Wheat flour	Rapeseed protein	Sunflower oil
13	Meatballs	De Vegetarische Slager vegan gehacktbal	2	11	201	13	13	1.2	5.7	0.7	5.3	1.5	3.4	0.63		1	3.99	180	2.21667			0	0	Soy protein	Wheat gluten		Rapeseed oil
13	Meatballs	De Vegetarische Slager boulettes very chouettes/gehacktballetjes	2	11	169	15	8.1	1.4	8	1.2	1.5	1.5	2.1	0.38		0	4.29	170	2.52353	3		0	0	Soy protein	Wheat protein	Egg protein	Rapeseed oil	Palm fat
13	Meatballs	The Blue Butcher blue no-meatballs	2	7	207	17.7	10.4	1.3	8.8	2	3.7	1.6				1						0	0	Wheat protein	Wheat gluten	Wheat flour	Sunflower oil
13	Meatballs	LikeMeat like meatballs	2	39	201	12	14	5.8	6.3	4.3	12	1.8				1	3.49	160	2.18125			1	0	Soy protein	Potato protein	Pea protein	Coconut oil	Sunflower oil
13	Meatballs	Damhert vegan balletjes natuur	2	19	216	13.6	11.7	1.5	12.1	3.5	5	1.8				1	3.55	150	2.36667			0	0	Wheat protein	Wheat flour		Sunflower oil
13	Meatballs	Delhaize vegetarische balletjes	1	5	159	17	4.3	0.6	11	1.4	3.7	1.4				0	1.69	200	0.845	1		0	0	Soy protein	Wheat protein	Egg protein	Sunflower oil
13	Meatballs	Albert Heijn vegetarische balletjes	1	10	166	17	4.3	0.7	13	1.4	3.7	1.43	2.1	0.3		0	1.59	200	0.795	2		0	0	Soy protein	Wheat protein	Egg protein	Sunflower oil
13	Meatballs	Albert Heijn vegetarische soep balletjes	1	10	273	19	18	4.6	7	3	3.5	1.7				0	2.79	160	1.74375	4		0	0	Soy protein	Pea protein	Wheat gluten	Sunflower oil	Palm fat
13	Meatballs	Albert Heijn vegan soepballetjes blik	1	10	85	8.5	4.1	0.4	2.8	0.4	1.2	0.65				1	1.29	200	0.645	1		0	0	Wheat protein	Pea protein	Soy protein	Rapeseed oil	Sunflower oil
13	Meatballs	Meatless Farm balletjes plant-based	2	42	261	14.6	18.4	1.3	6.8	0.8	4.6	1.63				1	2.99	192	1.55729			0	0	Pea protein	Corn flour		Rapeseed oil	Sunflower oil
13	Meatballs	Rootzz of Nature jackfruit balletjes	2	40	171	12.5	8.7	1	8.4	1.9	2.4	1.4				0	3.64	160	2.275			0	0	Wheat protein	Pea protein	Egg protein	Sunflower oil	Rapeseed oil
13	Meatballs	Future Farm future meatball	2	44	193	14	12	9.4	7.9	0.5	5.7	1.1				1	3.75	250	1.5			0	0	Soy protein	Pea protein	Chickpea flour	Coconut oil	Rapeseed oil
13	Meatballs	Smaakt vegan ballen	2	41	282	22	18	2.1	7.9	0.86	2.7	1.2				1	3.75	160	2.34375			1	0	Pea protein	Fava bean protein	Wheat gluten	Sunflower oil
13	Meatballs	Heura original meatballs	2	43	141	15.8	6.5	1	3.4	0.49	3.1	1.3	8.1	2.8		1	3.99	208	1.91827	1		0	1	Pea protein			Olive oil
13	Meatballs	Boni veggie balletjes	1	6	206	21.6	8.8	1.9	6	2.1	8	1.75	7	0.5		0	1.51	204	0.740196	2	2	0	0	Soy protein	Wheat gluten	Egg protein	Palm fat	Sunflower oil
13	Meatballs	Jumbo 100% plantaardige gehaktballetjes	1	4	184	15.2	9.4	5.3	6.8	1.5	5.6	1.02	2.1	0.38	1.5	1	3.49	240	1.45417	3		0	0	Wheat protein	Soy protein	Wheat flour	Coconut oil	Sunflower oil
13	Meatballs	Albert Heijn vegan gehaktbal	1	10	215	10	16	8.1	4.9	1.6	5.7	1.3	2.1	0.38	1.5	1	2.49	160	1.55625	3		0	0	Soy protein	Wheat protein		Coconut oil	Sunflower oil
13	Meatballs	Albert Heijn vegan Zweedse balletjes	1	10	158	9.6	8.9	1.1	8.1	1.1	3.3	1.1				1	2.19	170	1.28824	1		0	0	Pea protein	Wheat flour	Wheat protein	Sunflower oil
13	Meatballs	Garden Gourmet Indische balletjes	2	13	191	18	9.5	1.1	6	2.3	4.5	1.5				0	3.79	200	1.895	2		0	0	Soy protein	Wheat protein	Egg protein	Rapeseed oil	Sunflower oil
13	Meatballs	Beyond Meat beyond meatballs	2	8	249	16	18	5.2	4.4	0.1		1				1	3.99	200	1.995			0	0	Pea protein	Rice protein		Rapeseed oil	Coconut oil
13	Meatballs	Oumph! the classic balls (diepvries)	2	37	185	13	10	1.1	7.7	2.3	4.9	1.2		74		1	3.99	280	1.425			0	1	Soy protein	Potato flour		Rapeseed oil
13	Meatballs	Garden Gourmet balletjes	2	13	201	22	10	1.1	2	2	7.3	1.4				0	3.29	210	1.56667	1		0	0	Soy protein	Wheat protein	Egg protein powder	Sunflower oil	Rapeseed oil
13	Meatballs	Jumbo 100% plantaardige balletjes	1	4	110	11.6	3.6	0.6	5.5	1.9	4.6	1.05	2.1	0.38	1.5	1	1.49	200	0.745			0	0	Soy bean	Wheat		Sunflower oil
13	Meatballs	Greenway brochette	2	3	209	9.4	14.7	1.4	4.6	0.8	10.6	1.5				1	4.59	185	2.48108	1		0	0	Pea protein	Wheat protein		Rapeseed oil	Sunflower oil
13	Meatballs	Vegafit gehaktschijf	2	32	208	12	12	1.4	12	3.8	5.2					1	2.59	200	1.295			0	0	Wheat protein	Wheat flour		Sunflower oil
13	Meatballs	My Veggie Day balletjes	1	17	160	19	4.4	0.6	8.7	1.3	4.8	1.5	4.7	0.71		1	1.69	200	0.845	1		0	0	Soy protein	Wheat protein		Sunflower oil

## Sheet: Meat
Type	Product name	Kcal/100g	Protein (g/100g)	Total fat (g/100g)	Sat. fat (g/100g)	Carb. (g/100g)	Fibre (g/100g)	Salt (g/100g)
Minced meat	Kipgehakt	225	17	17	4.7	1	0	0.25
Minced meat	Kipgehakt gekruid	195	16	14	4.5	1.3	0.1	1.15
Minced meat	Kipgehakt gekruid	195	16	14	4.5	1.3	0.1	1.15
Minced meat	Scharrel kipgehakt	231	19	17	5.8	0.1	0	0.35
Minced meat	Varkensgehakt	265	18	21	8.3	0.7	0	1.08
Minced meat	Varkensgehakt	265	18	21	8.3	0.7	0	1.08
Minced meat	Rundergehakt	230	20	16	7	0.9	0	0.2
Minced meat	Rundergehakt	230	20	16	7	0.9	0	0.2
Minced meat	Rundergehakt	230	20	16	7	0.9	0	0.2
Minced meat	Biologisch rundergehakt	234	20	17	7.4	0.3	0	0.33
Minced meat	BBQ Runderkebabspies	248	16	19	7.1	3	0.3	1.18
Minced meat	Rundergehakt (halal)	243	16.8	19.6	7.4	0.1	0	0.3
Minced meat	Varkens- en rundgehakt	267	18	21	9	1.5	0	0.7
Minced meat	Varkens- en rundgehakt	267	18	21	9	1.5	0	0.7
Minced meat	Kalfsgehakt	201	18	14	6	0.8	0	0.2
Minced meat	Bereid varkens- en kalfsgehakt	223	17	17	6.5	0.3	0	0.7
Minced meat	Bereid varkens- en kalfsgehakt	223	17	17	6.5	0.3	0	0.7
Minced meat	Gekruid kippengehakt	174	17	11.4	2	2	0	1.5
Minced meat	Biokip gekruid gehakt	151	19	7.3	1.9	2.4	0	2
Minced meat	Gekruid rundgehakt bio	149	22	6.9	2.9	0	0	0.63
Minced meat	Gehakt varken-rund	228	19	17	5.7	0.8	0	1
Minced meat	Boerengehakt	237	16.4	18.7	7.2	0.9	0	1.03
Minced meat	Gehakt Ardeens hoevevarken	258	16.9	21.2	8	0.5	0	1.3
Minced meat	Gehakt V/K ongekruid	236	17	19	7.2	0.5	0	0.18
Minced meat	Gehakt varken-kalf	232	17.3	17.7	6.7	0.8	0	1.02
Minced meat	Gehakt varken-kalf	232	17.3	17.7	6.7	0.8	0	1.02
Minced meat	Zuiver kalfsgehakt	224	17.8	16.8	7.3	0	0	0.53
Minced meat	Lamsgehakt Celtic zonder kruiden	197	18	13.6	6.3	0.3	0	0.47
Minced meat	Bereid kippengehakt	145	17.8	7.5	2.3	0.9	1.2	1.2
Minced meat	Varkensgehakt	204	19	14	5.3	0.5	0	1.4
Minced meat	Bereid boerengehakt	199	18	14	5.3	0	0	1.33
Minced meat	Varkensgehakt	252	17	21	8.6	0	0	1.5
Minced meat	Bereid gehakt rund/varken	230	18	17	6.4	0	0	1.4
Minced meat	Bereid gehakt varken/kalf	204	20	14	6.1	0	0	0.61
Minced meat	Kalfsgehakt	202	20	13	5.6	0	0	0.16
Minced meat	Filet americain	104	22	1.3	0.6	0.7	0	0.15
Minced meat	Bio americain natuur	106	22	2	0.8	0	0	1.1
Minced meat	Bereid gehakt kalf	202	20	13	5.6	0	0	0.16
Minced meat	Gehakt varken/rund	246	17.3	18.6	7.2	2.2	0	1.4
Minced meat	Gehakt varken/rund	246	17.3	18.6	7.2	2.2	0	1.4
Minced meat	Gehakt varken/rund zonder zout en kruiden	243	18	19	7	0	0	0.55
Minced meat	Varkens- en kalfsgehakt	233	18	17	6	2	0	1.9
Minced meat	Varkens- en kalfsgehakt	233	18	17	6	2	0	1.9
Minced meat	Varkens- en kalfsgehakt	233	18	17	6	2	0	1.9
Minced meat	Kalfsvlees KKC	213	17.2	14.1	6.3	0	0	1.1
Minced meat	Gehakt varken/rund	270	15.5	20.6	5.2	0.1	1	2.4
Minced meat	Gehakt varken/rund	270	15.5	20.6	5.2	0.1	1	2.4
Minced meat	Filet americain	103	21.3	1.2	0.7	1	1.4	0.1
Minced meat	Filet americain	103	21.3	1.2	0.7	1	1.4	0.1
Minced meat	The market rund americain natuur	129	21.8	4.6	1.6	0	0	0.21
Minced meat	Gehakt 100% lam gekruid	161	20.4	8.9	4.6	0	0	0.16
Minced meat	The market gekruid rundergehakt	195	19	12	5.8	1.9	1	1
Minced meat	Bio gekruid kippengehakt	161	19	9	2.3	0.5	0	0.9
Minced meat	Bio gehakt varken/rund	219	17	17	6.3	0	0	1.2
Minced meat	Gekruid kippengehakt	165	18	9	2.8	2.5	1	1
Minced meat	Bereid varkens- en kalfsgehakt	248	17	19	7.5	1.8	1	1.3
Minced meat	Varkensgehakt	177	17	12	4.5	0.5	0	1.2
Minced meat	Bereid varkens- en rundsgehakt	273	17	22	9.3	1.2	1	1.3
Minced meat	Bereid kippengehakt	152	18	8.6	2.8	0.7	0	1
Minced meat	Varkensgehakt	249	15.4	19	8	4	0	1.1
Minced meat	Gehakt varken/kalf	231	17	18	6.6	0	0	1.1
Minced meat	Gehakt varken/rund	213	18	15.5	6.7	0.5	0	1
Minced meat	Gehakt varken/rund	253	18	18	6.3	4.3	0	1.1
Minced meat	Rundgehakt	195	19	12.5	6.3	0.7	0	1.3
Schnitzels/breaded burgers/nuggets	Scharrel kipschnitzel	240	11	14	2.9	17	1.1	1.28
Schnitzels/breaded burgers/nuggets	Scharrel krokante kipfiletschnitzel	234	12	13	2.5	17	0.7	1.23
Schnitzels/breaded burgers/nuggets	Scharrel krokante kipfiletschnitzel	234	12	13	2.5	17	0.7	1.23
Schnitzels/breaded burgers/nuggets	Scharrel kipschnitzel vol-au-vent	217	10	7.8	2.1	26	1.2	1.15
Schnitzels/breaded burgers/nuggets	Scharrel kipkaasschnitzel	249	15	15	5.4	13	1	1.3
Schnitzels/breaded burgers/nuggets	Scharrel kipsateschnitzel	239	11	12	2.8	21	1.7	1.13
Schnitzels/breaded burgers/nuggets	Scharrel kipnugget	210	13	9.9	2	17	0.2	1.08
Schnitzels/breaded burgers/nuggets	Crispy chicken chunks	174	13	5.9	1.3	17	0.6	1.35
Schnitzels/breaded burgers/nuggets	Oven Kipnuggets	196	15	7.4	2.8	17		1.4
Schnitzels/breaded burgers/nuggets	Kipnuggets (glutenvrij)	213	11	9.1	2.1	21	1.7	1.3
Schnitzels/breaded burgers/nuggets	Kipkrokantschnitzel (halal)	217	12.6	9.9	1.7	19		1.4
Schnitzels/breaded burgers/nuggets	Kipnuggets	246	14	15	2.9	13	1.5	1.5
Schnitzels/breaded burgers/nuggets	Scharrel kipschnitzel tomaat-mozzarella	232	12	11	3.2	19	4.3	1.3
Schnitzels/breaded burgers/nuggets	Kalkoenfilet schnitzel	111	25	1.2	0.3	0	0	0.13
Schnitzels/breaded burgers/nuggets	Gepaneerde schnitzel	162	15	3.9	1.3	16	1.4	1.3
Schnitzels/breaded burgers/nuggets	Boerengehakt schnitzel	308	16	19	7.3	18	0.7	1.38
Schnitzels/breaded burgers/nuggets	Schnitzel Hongaarse stijl	162	15	3.8	1.3	16	1.7	1.4
Schnitzels/breaded burgers/nuggets	Gehaktschnitzel Hongaarse stijl	305	16	19	7.3	17	1	1.45
Schnitzels/breaded burgers/nuggets	Varkenschnitzel	110	23	2	0.8	0	0	0.13
Schnitzels/breaded burgers/nuggets	Schnitzel XXL	172	19	4.2	1.4	14	1	0.78
Schnitzels/breaded burgers/nuggets	Kipnuggets	210	18	8.9	3.6	14	0.5	0.95
Schnitzels/breaded burgers/nuggets	Kip nuggets ketchup	237	12	13	2.3	17	1.8	1.3
Schnitzels/breaded burgers/nuggets	Crispy chick 'n original	259	18	14	3.9	16	2.1	1.7
Schnitzels/breaded burgers/nuggets	Chicken Nuggets	260	14	12	1.5	23	1	1
Schnitzels/breaded burgers/nuggets	Zigeunergehaktschnitzel	305	16	20	7.3	16	1.4	1.2
Schnitzels/breaded burgers/nuggets	Wienerschnitzel	143	17	3.1	1.2	12	0.5	1.2
Schnitzels/breaded burgers/nuggets	Kalkoenschnitzel	123	16	1	0.3	12	1.2	1.3
Schnitzels/breaded burgers/nuggets	Kalkoenschnitzel crispy	230	17	10	1.5	18	0	1.325
Schnitzels/breaded burgers/nuggets	Vol-au-ventschnitzel	187	7	7	3	23	2	1.5
Schnitzels/breaded burgers/nuggets	Schnitzel op Praagse wijze	135	20	3	1.1	6.4	0.8	0.88
Schnitzels/breaded burgers/nuggets	Milanese schnitzel	145	21	5.3	3.1	2.5	1	0.81
Schnitzels/breaded burgers/nuggets	Kippennuggets	225	10.7	12.2	4.4	18		1.2
Schnitzels/breaded burgers/nuggets	Kipnuggets (halal)	286	13.5	17.3	4	18.3	1.3	2
Schnitzels/breaded burgers/nuggets	The market kip krokante kipschnitzel	187	14.7	6.3	0.9	17.5		1.01
Schnitzels/breaded burgers/nuggets	Kip Iataliaans	183	11	13	2.8	5.6	0	1.1
Schnitzels/breaded burgers/nuggets	Kip champignons	171	9	11	2.4	10	0	1.3
Schnitzels/breaded burgers/nuggets	Kip tomaat/mozarella	156	11	8	1.9	10	0	1.3
Schnitzels/breaded burgers/nuggets	Kalfsschnitzel kalfsvlees	129	21.7	1.9	0.9	6.4	0	0.63
Schnitzels/breaded burgers/nuggets	The market kip kipnuggets							0
Schnitzels/breaded burgers/nuggets	Bouchées panées viande de filet bio	218	16	8.9	0.9	18		1.2
Schnitzels/breaded burgers/nuggets	Schnitzel XXL	257	16	12	1	21	0.5	0
Schnitzels/breaded burgers/nuggets	Mini crispy kipschnitzels	261	13	15	3	18	0.9	1.2
Schnitzels/breaded burgers/nuggets	Kalkoenschnitzel	235	14	11	1.4	20	0.5	1.3
Schnitzels/breaded burgers/nuggets	Kalkoenschnitzel	261	15	15	2.7	16	1.2	1.1
Schnitzels/breaded burgers/nuggets	Schnitzel XXL	233	15	12	2.1	16	0.5	1.4
Schnitzels/breaded burgers/nuggets	Wienerschnitzel	223	18	10	1.9	15	0.5	1.5
Schnitzels/breaded burgers/nuggets	Praagse schnitzel	138	20	3.6	1.2	6.4	0.5	0.75
Schnitzels/breaded burgers/nuggets	Kipnuggets	243	12	15	2	15	0.8	1.1
Schnitzels/breaded burgers/nuggets	Halalnuggets	219	12	12	2.3	15		1.2
Schnitzels/breaded burgers/nuggets	Krokante scharrelkipschnitzels	224	13	11.4	2.5	15.9	2.1	0.37
Schnitzels/breaded burgers/nuggets	Krokante scharrelkipschnitzels	224	13	11.4	2.5	15.9	2.1	0.37
Schnitzels/breaded burgers/nuggets	Kip-ziguernerschnitzel	145	19.8	1.8		12		0
Schnitzels/breaded burgers/nuggets	Gepaneerde kipschnitzel met champignons	199	11.6	11.1	2.1	12.7	0	1.28
Schnitzels/breaded burgers/nuggets	Gepaneerde kipschnitzel met ham en kaas	236	14.3	13.6	4.3	13.6	0	1.2
Schnitzels/breaded burgers/nuggets	Scharrel kipsaté schnitzel	265	11.8	18.1	4.2	13.2	0	0
Schnitzels/breaded burgers/nuggets	Kipnuggets	202	13	9	3.4	17		1.2
Schnitzels/breaded burgers/nuggets	Kipnuggers met dipsaus	200	11.5	9.7	1.4	16.5		1.2
Schnitzels/breaded burgers/nuggets	Wienerschnitzel	138	16.2	1.9	0.7	12.9	0	0
Schnitzels/breaded burgers/nuggets	Zigeurnerschnitzel	143	21.6	2.1	1.2	6.5	0	2
Schnitzels/breaded burgers/nuggets	Nuggets	252	11	14	2.8	17	1.6	1.5
Schnitzels/breaded burgers/nuggets	Gepaneerde kipschnitzel met champignons	199	11.6	11.1	2.1	12.7	0	1.28
Schnitzels/breaded burgers/nuggets	Gepaneerde kipschnitzel	184	17	8.3	1.3	9.9	0	1.4
Schnitzels/breaded burgers/nuggets	Gepaneerde kipschnitzel met ham en kaas	236	14.3	13.6	4.3	13.6	0	1.2
Schnitzels/breaded burgers/nuggets	Kip krokant schnitzel halal	217	12.6	9.9	1.7	19		1.4
Schnitzels/breaded burgers/nuggets	Krokante kipfiletschnitzel	234	12	13	2.5	17	0.7	1.23
Schnitzels/breaded burgers/nuggets	Krokante kipfiletschnitzel	234	12	13	2.5	17	0.7	1.23
Schnitzels/breaded burgers/nuggets	Scharrel krokante kipschnitzel	220	15	11	3.2	15	0.6	1.15
Schnitzels/breaded burgers/nuggets	Kipschnitzel	240	11	14	2.9	17	1.1	1.23
Schnitzels/breaded burgers/nuggets	Scharrel kipschnitzel	253	13	16	3.3	14	0.6	1.23
Schnitzels/breaded burgers/nuggets	Kip-satéschnitzel	239	11	12	2.8	21	1.7	1.13
Cheese burgers/schnitzels (with a meat component)	Kip cordon bleu	209	13	11	2.9	14	1.1	1.13
Cheese burgers/schnitzels (with a meat component)	Kip cordon bleu	209	13	11	2.9	14	1.1	1.13
Cheese burgers/schnitzels (with a meat component)	Gehakt cordon bleu kaas en ham	305	17	20	8.1	14	0.7	1.3
Cheese burgers/schnitzels (with a meat component)	Gehakt cordon bleu	210	14	16	6	2.3	0.2	2.33
Cheese burgers/schnitzels (with a meat component)	Zwitserse kaasburger	255	16	19	8	5	0.1	2
Cheese burgers/schnitzels (with a meat component)	Boomstammetje	292	17	21	8.4	8.6	0.3	1.43
Cheese burgers/schnitzels (with a meat component)	Mni-kaasschnitzels natuur	348	17	22	10	20.5		1
Cheese burgers/schnitzels (with a meat component)	Cordon bleu kip	140	20	3.5	1.9	6.8	1	0.95
Cheese burgers/schnitzels (with a meat component)	Kippenkaasburger	195	18	9.3	3.8	9.8	0.5	1.3
Cheese burgers/schnitzels (with a meat component)	Kip gepaneerd ham-kaas	246	12	14	3.7	17	2.1	1.1
Cheese burgers/schnitzels (with a meat component)	Cordon bleu van gevolgelte bio	259	14	15	2.5	17	0.6	1
Cheese burgers/schnitzels (with a meat component)	Cordon bleu kalkoen	239	12	14	3.5	15	2.5	1.2
Cheese burgers/schnitzels (with a meat component)	Cordon bleu	190	18	6.4	3.7	15	0.6	1.4
Cheese burgers/schnitzels (with a meat component)	Boomstammetje	261	18	17	6.7	9.7	0.5	1.1
Cheese burgers/schnitzels (with a meat component)	Mni-kaasschnitzels met kruiden en pompoenpitten	343	17.5	21	10.5	21		1.25
Cheese burgers/schnitzels (with a meat component)	Condons bleus	192	15	10	4	10	1.2	1
Cheese burgers/schnitzels (with a meat component)	Kalkoen cordon bleu	141	23.9	4.5	2.8	1.2	0.1	0.57
Cheese burgers/schnitzels (with a meat component)	Kaasburger varken	233	20	16	7.1	2.4	0.5	1.6
Cheese burgers/schnitzels (with a meat component)	Cordon bleu	151	22	5.2	2	3.8	0.7	0.7
Cheese burgers/schnitzels (with a meat component)	Corden bleu biologisch	179	22	7.4	4	5.7	0.6	1.7
Cheese burgers/schnitzels (with a meat component)	Boomstammetjes	224	19	15	7.2	2.9	0	1.2
Cheese burgers/schnitzels (with a meat component)	The market kip croc cordon bleu	201	15	9.2	3	14.2		1.03
Cheese burgers/schnitzels (with a meat component)	Kippenburger 3 kazen	216	17	13	4.8	7.6		1.2
Cheese burgers/schnitzels (with a meat component)	Cordons Viandes de Filet Bio	184	15	7.3	1.7	14		1
Cheese burgers/schnitzels (with a meat component)	Cordons Bleus de volaille	213	12	14	2.5	9.6		1.6
Cheese burgers/schnitzels (with a meat component)	Kip Ham & kaas	166	12	10	2.5	6.9	0	1.5
Cheese burgers/schnitzels (with a meat component)	Kip Smeltkaas La Vache Qui Rit	199	13	12	3.9	8.3	1.5	1.4
Cheese burgers/schnitzels (with a meat component)	The market varken cordon bleu gehakt	257	15	15	6	15	1	1.88
Cheese burgers/schnitzels (with a meat component)	Ardeense cordon bleu	184	18	7	3.7	13	0.6	1.9
Cheese burgers/schnitzels (with a meat component)	Boomstammetjes	336	15	24	11	6	1	1.4
Cheese burgers/schnitzels (with a meat component)	Boomstammetjes	336	15	24	11	6	1	1.4
Cheese burgers/schnitzels (with a meat component)	Kip cordon bleu	236	14	14	3.4	14	1	1.2
Cheese burgers/schnitzels (with a meat component)	Cordon bleu met kip	236	13	14	3.5	14	1.1	1.2
Cheese burgers/schnitzels (with a meat component)	Kip cordon bleu diepvries	145	17	3.4	2.1	11	0.9	1.2
Cheese burgers/schnitzels (with a meat component)	Cordon bleu	175	21	8	5	4.6		0.57
Cheese burgers/schnitzels (with a meat component)	Boomstammetjes	242	16	18	7.3	4.8	0.5	1.6
Cheese burgers/schnitzels (with a meat component)	Kip cordon bleu	154	16.8	4.9	1.8	16.8	0	1.55
Cheese burgers/schnitzels (with a meat component)	Kip cordon bleu	154	16.8	4.9	1.8	16.8	0	1.55
Cheese burgers/schnitzels (with a meat component)	Scharrelkip cordon bleu	209	13.1	11.7	3	12.6	0	0
Cheese burgers/schnitzels (with a meat component)	Kaasburger	233	20	16	7.1	2.4	0	1.6
Cheese burgers/schnitzels (with a meat component)	Kippenburger 3 kazen	216	17	13	4.8	7.6	0	1.2
Cheese burgers/schnitzels (with a meat component)	Kip cordon bleu	209	13	11	2.9	14	1.1	1.13
Cheese burgers/schnitzels (with a meat component)	Kip cordon bleu	209	13	11	2.9	14	1.1	1.13
Cheese burgers/schnitzels (with a meat component)	Kip-kaasschnitzel	249	15	15	5.4	13	1	1.23
Cheese burgers/schnitzels (with a meat component)	Kipcalzone kaas/tomaat	210	16	14	5.5	4.4	2.1	1.3
Cheese burgers/schnitzels (with a meat component)	Gepaneerde kip ham/kaas	254	12	17	4.2	14	1.8	1.2
Cheese burgers/schnitzels (with a meat component)	Croc ham/kaas	178	12	11	2.5	7.3	2	1.3
Cheese burgers/schnitzels (with a meat component)	Croc krokant	190	17	9.4	2	8.6	0.7	1.5
Hamburgers	Hamburgers	281	18	22	9.8	2.6	0.3	1.23
Hamburgers	Hamburgers	281	18	22	9.8	2.6	0.3	1.23
Hamburgers	Hamburgers	281	18	22	9.8	2.6	0.3	1.23
Hamburgers	Rundshamburgers	210	19	14	4.8	1.9	0.1	1.23
Hamburgers	Biologische hamburger	219	19	15	6.8	1.8	0.2	1.2
Hamburgers	Greenfields beefburger	263	19	20	8.9	1.7	0	1.28
Hamburgers	Greenfields beefburger jalapeño	274	19	21	9	2.1	0.5	1.43
Hamburgers	Greenfields beefburger bacon	261	18	20	8.7	2.1	0.2	1.35
Hamburgers	Excellent black angus burger	167	19	9.5	4.2	1.3	0	1.23
Hamburgers	Excellent ultimate beef burger	253	19	19	8.5	1.4	0	1.23
Hamburgers	Butcher burger Hereford	250	19	19	8.4	0.6	0	1.1
Hamburgers	Mini butcher burger Hereford	250	19	19	8.4	0.6	0	1.1
Hamburgers	Butcher burger Limousin	167	17	11	5	0	0	0.83
Hamburgers	Mini butcher burger Limousin	167	17	11	5	0	0	0.83
Hamburgers	Butcher burger Black angus	223	18	16	7.7	0.6	0	0.76
Hamburgers	Mini butcher burger Black angus	223	18	16	7.7	0.6	0	0.76
Hamburgers	Burger rund (gekruid)	167	13	9	4.2	2	0	0.94
Hamburgers	Gekruide hamburger	228	19	16	5.6	1.3	0	1.04
Hamburgers	Gekruide hamburger op Ardeense wijze	262	16.8	18.6	6.8	6.5	0	0.92
Hamburgers	Hamburger bacon-cheese	272	17	22	8.5	1.1	0	1.21
Hamburgers	Mini lamsburger	201	19.8	19.4	6.4	1.4	0.3	1.14
Hamburgers	BBQ burger provencaals	210	18	14	3.6	3.7	1	1.5
Hamburgers	BBQ miniburgerspies	196	17	12	3.3	3.6	1	1.4
Hamburgers	BBQ hamburger	218	17	16	5.9	0	0	1.7
Hamburgers	Hamburger	188	19	12	5.1	0	0	1.2
Hamburgers	Arden beef burger	146	20	6.6	3.3	0.7	1.3	1.5
Hamburgers	Runderburger	104	22	1.3	0.6	0.7	0	0.14
Hamburgers	Bio rundburger	129	21	4.4	1.9	0	0	1.1
Hamburgers	The market kalfsburger	213	17.2	14.1	6.3	0	0	1.1
Hamburgers	Bacon cheese burger	311	14	25	10	7.4	0	1.1
Hamburgers	Rund- en varkenshamburger	255	16.6	19.8	8	2	1.3	0.94
Hamburgers	Bio rundburger	202	18.7	14	5.6	0	0	0.1
Hamburgers	Rundshamburger	101	22	1.5	0.5	0.5	0	1.3
Hamburgers	Varkenshamburger	116	19	2.9	1	3.1	0	1.4
Hamburgers	Orloff-burger	221	16	15	6.3	4.9	0	2
Hamburgers	Rundhamburger	197	17.9	13.5	6.8	0.9	0	1.3
Chicken (pieces) unprocessed	Kipfilet	113	24	1.9	0.5		0	0.25
Chicken (pieces) unprocessed	Kipfilet	113	24	1.9	0.5		0	0.25
Chicken (pieces) unprocessed	Kipfilet	113	24	1.9	0.5		0	0.25
Chicken (pieces) unprocessed	Kipfilet	113	24	1.9	0.5		0	0.25
Chicken (pieces) unprocessed	Biologische kipfilet	103	24	0.8	0.3		0	0.13
Chicken (pieces) unprocessed	Kipfilet	110	23	1.5	0.5		0	0.1
Chicken (pieces) unprocessed	Kipfilet	103	22.8	1.3	0.4		0	0.3
Chicken (pieces) unprocessed	Kipfilet halal	110	23	1.2	0.4		0	0.16
Chicken (pieces) unprocessed	Scharrel kipfilet	107	23	1.7	0.6		0	0.25
Chicken (pieces) unprocessed	Scharrel kipfilet	107	23	1.7	0.6		0	0.25
Chicken (pieces) unprocessed	Scharrel kipfilet	107	23	1.7	0.6		0	0.25
Chicken (pieces) unprocessed	Kipfiletblokjes	113	24	1.9	0.5		0	0.25
Chicken (pieces) unprocessed	Kipfiletblokjes	113	24	1.9	0.5		0	0.25
Chicken (pieces) unprocessed	Kipfiletblokjes	113	24	1.9	0.5		0	0.25
Chicken (pieces) unprocessed	Scharrel kipfiletblokjes	107	23	1.7	0.6		0	0.25
Chicken (pieces) unprocessed	Scharrel kipfiletblokjes	107	23	1.7	0.6		0	0.25
Chicken (pieces) unprocessed	Biologische kipfiletblokjes	103	24	0.8	0.3		0	0.13
Chicken (pieces) unprocessed	Kipfilethaasjes	108	23	1.8	0.5		0	0.13
Chicken (pieces) unprocessed	Kipfilethaasjes	108	23	1.8	0.5		0	0.13
Chicken (pieces) unprocessed	Scharrel kiphaasjes	108	23	1.8	0.5		0	0.25
Chicken (pieces) unprocessed	Kipfiletreepjes	113	24	1.9	0.5		0	0.25
Chicken (pieces) unprocessed	Kipdijfiletreepjes	154	19	8.7	2.9		0	0.25
Chicken (pieces) unprocessed	Kipdijfilet	154	19	8.7	2.9		0	0.25
Chicken (pieces) unprocessed	Kipdijfilet grootverpakking	154	19	8.7	2.9		0	0.25
Chicken (pieces) unprocessed	Biologische kipdijfilet	132	19	6.2	2.1		0	0.25
Chicken (pieces) unprocessed	Scharrel kipdijfilet	154	19	8.7	2.9		0	0.25
Chicken (pieces) unprocessed	Kippendijen met bot	212	17	16	5.2		0	0.25
Chicken (pieces) unprocessed	Kipdrumsticks	138	19	6.9	2		0	0.25
Chicken (pieces) unprocessed	Kipdrumsticks	138	19	6.9	2		0	0.25
Chicken (pieces) unprocessed	Biologische kipdrumsticks	137	19	6.8	2.7		0	0.25
Chicken (pieces) unprocessed	Kippenbouten	235	16	19	5.4		0	0.25
Chicken (pieces) unprocessed	Scharrel kippenpoot	180	18	12	3.9		0	0.25
Chicken (pieces) unprocessed	Kippenpoten	189	18	13	3.8		0	0.25
Chicken (pieces) unprocessed	Kipkluifjes	180	18	12	3.4		0	0.25
Chicken (pieces) unprocessed	Kippenvleugels	180	18	12	3.4		0	0.25
Chicken (pieces) unprocessed	Hele scharrel kip	216	18	16	4.7		0	0.25
Chicken (pieces) unprocessed	Maïsscharrelkip	172	21	9.8	2.9		0	0.13
Chicken (pieces) unprocessed	Hele kip	220	18	16	4.5		0	0.1
Chicken (pieces) unprocessed	BBQ kipfilethaasjes aan spies	137	21	5.1	1		0.3	1.05
Chicken (pieces) unprocessed	BBQ kipshaslickspies	101	14	4.1	0.7		0.7	0.9
Chicken (pieces) unprocessed	BBQ minikipbrochette	110	22	1.5	0.4		0.4	1.53
Chicken (pieces) unprocessed	Kippenlevertjes	134	23	4.2	1.5		0	0.2
Chicken (pieces) unprocessed	Kippenhartjes	135	13	9	2.5		0	0.3
Chicken (pieces) unprocessed	Kiprollade licht gekruid	127	19	5	1.2		0	0.85
Chicken (pieces) unprocessed	Borstfilet	106	23	1.7	0.6		0	0.09
Chicken (pieces) unprocessed	Extra fijne borstfiletlapjes	106	23	1.7	0.6		0	0.09
Chicken (pieces) unprocessed	Kipfiletreepjes	106	23	1.7	0.6		0	0.09
Chicken (pieces) unprocessed	Kipfilet maïs	110	24.8	0.8	0.3		0	0.13
Chicken (pieces) unprocessed	Borsthaasjes	106	23	1.7	0.6		0	0.09
Chicken (pieces) unprocessed	Kippenfiletblokjes	106	23	1.7	0.6		0	0.09
Chicken (pieces) unprocessed	Kippenfiletbrochetten	105	19	2.6	0.7		0.7	0.9
Chicken (pieces) unprocessed	Biokip filet	103	23	1.3	0.4		0	0.3
Chicken (pieces) unprocessed	Onderbout	134	19	6.5	2.2		0.8	0.22
Chicken (pieces) unprocessed	Kippenboutfilet	151	19	8.3	2.8		0	0.16
Chicken (pieces) unprocessed	Biokip boutfilet	132	19	6.2	2		0	0.2
Chicken (pieces) unprocessed	Bouten met rug	132	18	6.1	1.7		1.9	0.22
Chicken (pieces) unprocessed	Bouten	198	16	14	5.2		0.7	0.18
Chicken (pieces) unprocessed	Mechelse koekoek bouten	182	18	12	3.4		0	0.2
Chicken (pieces) unprocessed	Bio kipfilet supreme	161	19	9.3	2.4		0	0.21
Chicken (pieces) unprocessed	Biokip drumettes	161	19	9.3	2.4		0	0.21
Chicken (pieces) unprocessed	Biokip vleugels	161	19	9.3	2.4		0	0.21
Chicken (pieces) unprocessed	Kippenblokjes	103	22.8	1.3	0.4		0	0.3
Chicken (pieces) unprocessed	Kipfilet	103	22.8	1.3	0.4		0	0.3
Chicken (pieces) unprocessed	Kippenbrochette natuur	139	21	6.3	1.8		0	0.18
Chicken (pieces) unprocessed	Borstfilet	139	21	6.3	1.8		0	0.18
Chicken (pieces) unprocessed	Kippenhaasjes	103	22.8	1.3	0.4		0	0.3
Chicken (pieces) unprocessed	Kippendijfilet	127	18	6.2	2		0	0.24
Chicken (pieces) unprocessed	Verse kippenpilons	166	19	9.9	2.9		0	0.23
Chicken (pieces) unprocessed	Hele dij van braadkip	166	19	9.9	2.9		0	0.23
Chicken (pieces) unprocessed	Verse kip	209	19	15	5.3		0	0.13
Chicken (pieces) unprocessed	Braadkip	166	19	9.9	2.9		0	0.23
Chicken (pieces) unprocessed	Maïskip	209	19	15	5.3		0	0.13
Chicken (pieces) unprocessed	Hoevekip	203	21	13	4.1		0	0.11
Chicken (pieces) unprocessed	Gebraden kip	228	16.7	17.5	4.7		0	2.26
Chicken (pieces) unprocessed	Kippenbrazade	169	19	10	3.2		0	0.59
Chicken (pieces) unprocessed	Kippenborstfiletreepjes	110	22	2.4	0.9		0	0.2
Chicken (pieces) unprocessed	Kippenboutfilet	162	20	9.3	2.9		0	0.2
Chicken (pieces) unprocessed	Kippenfiletblokjes	111	22.7	2.2	0.7		0	0.16
Chicken (pieces) unprocessed	Kippenborstfilet	110	22	2.4	0.9		0	0.2
Chicken (pieces) unprocessed	Kippenborstfilet	110	22	2.4	0.9		0	0.2
Chicken (pieces) unprocessed	1/2 kippenborstfilet	110	22	2.4	0.9		0	0.2
Chicken (pieces) unprocessed	Kippenbouten met rugdeel	235	16	19	5.9		0	0.5
Chicken (pieces) unprocessed	Kippenbouten met rugdeel	235	16	19	5.9		0	0.5
Chicken (pieces) unprocessed	Verse kip spitklaar	230	17.8	17.6	5.1		0	0.17
Chicken (pieces) unprocessed	Kippenonderbouten	140	19	7.3	2.5		0	0.3
Chicken (pieces) unprocessed	Kippenvleugels	223	18.8	16.4	4.8		0	0.2
Chicken (pieces) unprocessed	Kippenfiletrolletjes	166	20	8.9	2.7		0	0.92
Chicken (pieces) unprocessed	De goedkoopste kippenborstfilet	111	22.7	2.2	0.7		0	0.16
Chicken (pieces) unprocessed	Bio verse kip	160	19	9.3	2.4		0	0.2
Chicken (pieces) unprocessed	Bio kippenonderbouten	160	19	9.3	2.4		0	0.2
Chicken (pieces) unprocessed	Bio kipfilet	103	22.8	1.3	0.4		0	0.3
Chicken (pieces) unprocessed	Kipfiletblokjes	111	24	1.4	0.5		1	0.13
Chicken (pieces) unprocessed	Kippenhaasje	107	23	1.2	0.4		1	0.11
Chicken (pieces) unprocessed	Kippenborstfilet	117	25	1.7	0.6		1	0.09
Chicken (pieces) unprocessed	Kipfiletreepjes	111	24	1.4	0.5		1	0.13
Chicken (pieces) unprocessed	Kippenonderbouten	117	25	1.7	0.6		1	0.09
Chicken (pieces) unprocessed	Kippenboutfilet	135	19	6.1	2.1		1	0.18
Chicken (pieces) unprocessed	Kippenbillen	286	16	24	8.5		1	0.15
Chicken (pieces) unprocessed	Braadkip	183	20	11	2.6		1	0.28
Chicken (pieces) unprocessed	Kippenvleugels	187	19	12	3.2		0	0.3
Chicken (pieces) unprocessed	Borsthaasjes	108	23	1.2	0.4		0	0.11
Chicken (pieces) unprocessed	Kippenbouten zonder rug	248	16	12.5	6.2		0	0.19
Chicken (pieces) unprocessed	Kippenonderbouten	137	19	6.8	2.2		0	0.19
Chicken (pieces) unprocessed	Kippendijen	282	16	24	8.5		0	0.15
Chicken (pieces) unprocessed	Braadkip	147	20	13.5	2.6		0	0.28
Chicken (pieces) unprocessed	Gebraden kip	182	22	10	3		0	0.73
Chicken (pieces) processed	Kipburger	185	17	12	3.8	0.8	2.7	1.2
Chicken (pieces) processed	Gepaneerde kipburger	284	12	18	4.7	18	1.2	1
Chicken (pieces) processed	Gepaneerde kipburger	284	12	18	4.7	18	1.2	1
Chicken (pieces) processed	Krokante kipfiletburger	240	16	12	2.2	17	0	1.28
Chicken (pieces) processed	BBQ kipburger	187	17	12	3.7	1.2	2.9	1.2
Chicken (pieces) processed	Kippenburger	151	16	6.7	2.2	5.7	1.5	1.5
Chicken (pieces) processed	The market kipburger	152	19	7.3	1.9	3	0	1.9
Chicken (pieces) processed	Kipburger	163	18.1	8.8	2.3	3	0	1.8
Chicken (pieces) processed	Bio kipburger	161	19	9	2.3	0.5	0	0.9
Chicken (pieces) processed	Kippenhamburger	182	19	11	3.9	1.7	1	1.2
Chicken (pieces) processed	Krokante kip	227	14	11	1.7	18	0.5	1.3
Chicken (pieces) processed	Gepaneerde kipfilet ham/kaas	183	17	6.5	3.1		0.9	1.5
Chicken (pieces) processed	Kip krokant	182	17	8	1.3		1	1.4
Chicken (pieces) processed	Gemarineerde kipfilet	144	23	5.4	1.1		0.7	0.68
Chicken (pieces) processed	Gemarineerde kippenescalope	167	20	8.8	1.8		0	1.1
Chicken (pieces) processed	Gemarineerde kippenvleugels	189	18	12	3.2		0	0.78
Chicken (pieces) processed	Gemarineerde kipbrochette exotic	99	19	1.8	0.4		0	0.65
Chicken (pieces) processed	Gemarineerde kippenpilons	128	18	6.1	1.6		0	0.77
Chicken (pieces) processed	Gemarineerde kippenreepjes	108	22	2.2	0.7		0	0.4
Chicken (pieces) processed	Gepaneerde kippenhaasjes	202	14	8.4	1		0	1.06
Chicken (pieces) processed	Gemarineerde kippenonderbouten paprika	137	19.1	6.3	2.1		0	1.3
Chicken (pieces) processed	Gemarineerde kippenonderbouten op Provençaalse wijze	132	18.5	6	1.7		0	0.75
Chicken (pieces) processed	Kip op Oosterse wijze	130	20.9	5	1.7		0	1.1
Chicken (pieces) processed	Kippendijen paprika	230	16	18	5.4		0.5	0.9
Chicken (pieces) processed	Kipfilet à la minute paprika	111	20	3.2	0.9		0	1.3
Chicken (pieces) processed	Kippenbrazade op Oosterse wijze	120	19	1.1	0.3		0.7	1.2
Chicken (pieces) processed	Kip met smeltkaas "La vache qui rit"	201	16	13	3		0	1.8
Chicken (pieces) processed	Kip ham/kaas	166	12	10	2.5		0	1.5
Chicken (pieces) processed	Kip Iataliaans	183	11	13	2.8		0	1.1
Chicken (pieces) processed	Kip champignons	171	9	11	2.4		0	1.3
Chicken (pieces) processed	Kip tomaat/mozarella	156	11	8	1.9		0	1.3
Chicken (pieces) processed	Gemarineerde gebakken kippenvleugels	192	20	12	3.3		0	1.6
Chicken (pieces) processed	BBQ Brazade Italiaans	142	22	5.4	0.9		2	0.29
Chicken (pieces) processed	BBQ kippenspies zachte curry	110	20	1.7	0.5		1	1.2
Chicken (pieces) processed	BBQ kippenspies ginger - sweet chili	105	20	2	0.6		0	1
Chicken (pieces) processed	BBQ kippenvleugels paprika	174	18	11	4.2		0.7	0.93
Chicken (pieces) processed	BBQ kippenonderbout provençale	141	18	7.4	2.1		1	0.88
Chicken (pieces) processed	Kipfiletblokjes Italiaans	150	22	6	1		0	1
Chicken (pieces) processed	Crispy chicken wings	280	11	19	5.6		2.7	1.3
Chicken (pieces) processed	Kipdij döner halal	220	19.5	14.9	4.7		0	2.4
Chicken (pieces) processed	Kipfiletblokjes saté gemarineerd	111	20	1.8	0.6		0.4	1.18
Chicken (pieces) processed	BBQ kipfiletspies yoghurt - mediterraans	125	21	2.3	0.6		3.7	1.2
Chicken (pieces) processed	Hele kip met jus gekruid	233	22	16	5		0	2.2
Chicken (pieces) processed	Hele kip provençaals	185	20	11	3.6		0.8	0.95
Chicken (pieces) processed	Kipkluifjes gemarineerd	182	18	12	3.4		0.2	1.4
Chicken (pieces) processed	Kipborrelhapjes	180	18	12	3.4		0	0.25
Chicken (pieces) processed	Kipborrelhapjes gemarineerd	182	18	12	3.4		0.2	1.4
Chicken (pieces) processed	Scharrel gebraden kipfiletreepjes Italiaans	119	25	1.3	0.6		1.1	1.48
Chicken (pieces) processed	Scharrel gebraden kipflakes kebab	156	19	8	2.3		1.2	1.28
Chicken (pieces) processed	Scharrel gebraden kipfiletplakjes caesar	134	26	2.6	0.8		1.1	1.38
Chicken (pieces) processed	Kipdrumsticks gemarineerd	144	19	7.3	2		0.2	1.4
Chicken (pieces) processed	Kipfilethaasjes sweet chili	155	22	6.5	1		0.5	1.1
Chicken (pieces) processed	Krokante kipfilethaasjes	197	15	7.4	1.6		1.1	1.23
Chicken (pieces) processed	Gemarineerde Thaise kipfiletblokjes	151	22	6.4	1.3		0.2	0.98
Chicken (pieces) processed	Kipfilet à la minute paprika	157	22	7.6	1.1		0.1	1.25
Steak	Rumsteak	99	23	0.8	0.3	0	0	0.13
Steak	Chateaubriand	108	21	2.7	1.1	0	0	0.13
Steak	Gepelde biefstuk	108	21	2.7	1.1	0	0	0.13
Steak	Gepelde biefstuk	108	21	2.7	1.1	0	0	0.13
Steak	Gepelde biefstuk	108	21	2.7	1.1	0	0	0.13
Steak	Greenfields biefstuk	108	23	1.8	0.7	0	0	0.13
Steak	Excellent biefstuk	108	23	1.8	0.7	0	0	0.13
Steak	Excellent biefstuk	108	23	1.8	0.7	0	0	0.13
Steak	Rumsteak gemarineerd	96	21	0.9	0.3	0.9	0.1	0.83
Steak	Diamanthaas	146	20	7.1	3	0.6	0	0.9
Steak	Minutensteak	108	21	2.7	1.1	0	0	0.13
Steak	Filet pur	99	23	0.8	0.3	0	0	0.13
Steak	Tournedos	108	21	2.7	1.1	0	0	0.13
Steak	Bavette	113	22	2.1	0.8	1.4	0.4	0.9
Steak	Picanha	274	18	22	9.3	0.9	0.4	0.75
Steak	T-bone	191	22	11	4.7	0.9	0.4	0.78
Steak	Roastbief	99	23	0.8	0.3	0	0	0.13
Steak	Pepersteak	100	23	0.8	0.3	0.1	0	0.13
Steak	Steak maître d'hôtel	141	21	6	3.7	0.7	0	0.3
Steak	Biefstukpies black garlic	153	22	6.8	1.3	0.7	0.3	1.63
Steak	Steak maître d'hôtel	139	20	6.4	3.6	0	0	0.19
Steak	Gepelde steak	111	22	2	0.8	0.8	0	0.11
Steak	Pepersteak	116	22	2	1.1	2.6	0	0.11
Steak	Gepelde steak bio	108	22	2	0.8	0	0	0.11
Steak	Gemarineerde steak met pepers	148	20	6.6	0.8	0.9	2.5	0.52
Steak	Country steak	136	21	5.3	0.8	0.9	0	0.9
Steak	Rosbief chateaubriand	98	23	0.8	0.3	0	0	0.13
Steak	Biefstuk chateaubriand	98	23	0.8	0.3	0	0	0.13
Steak	Gepelde biefstuk cat. I	98	23	0.8	0.3	0	0	0.13
Steak	Biefstuk cat. II	98	23	0.8	0.3	0	0	0.13
Steak	Restaurantsteak met lookboter	134	21	5.2	3.1	0	0	0.23
Steak	Rumpsteak met peperboter	139	21	5.8	3.5	0	0	0.25
Steak	Pepersteak	115	22	2.7	1.2	0	0	0.13
Steak	Minuutsteak	98	23	0.6	0.3	0	0	0.13
Steak	Arden steak	98	23	0.8	0.3	0	0	0.13
Steak	Zesrib entrecôte	169	21	9.4	4.1	0	0	0.1
Steak	Roastbeef extra rund	109	21	2.7	1.1	0	0	0.13
Steak	The market weidekoe steak extra KKC	98	22.8	0.8	0.3	0	0	0.13
Steak	Bio chateaubriand	111	24	1.5	0.7	0.5	0	0.16
Steak	Dunne lende	112	24	1.5	0.6	0	1	0.25
Steak	Gepelde steak	104	23	1.4	0.6	0	0	0.12
Steak	Steak extra	104	23	1.4	0.6	0	0	0.12
Steak	Chateaubriand	113	23	2	0.8	0.5	1	0.25
Steak	Ierse steak	108	23	1.8	0.7	0	0	0.3
Steak	Pepersteak	99	22	0.7	0.4	0	0	0.1
Steak	Ierse rib-eye	256	19	20	8.9	0	0	0.1
Steak	Gepelde steak	102	21	1.5	1.3	0	0	0.16
Steak	Rumsteak	111	23	1.7	0.7	0.5	0	0.1
Steak	Chateaubriand	108	22.4	2	0.8	0	0	0.11
Steak	Minuutsteak	98	22.8	0.8	0.3	0	0	0.13
Gyros/shoarma/pita meat	Varkensshoarma gekruid	102	20	2.1	0.8	0.7	0.3	1.08
Gyros/shoarma/pita meat	Varkensshoarma gekruid	102	20	2.1	0.8	0.7	0.3	1.08
Gyros/shoarma/pita meat	Kipdijfiletreepjes shoarma	161	18	9.5	2.9	0.7	0.3	1.125
Gyros/shoarma/pita meat	Kipdijfiletreepjes shoarma	161	18	9.5	2.9	0.7	0.3	1.125
Gyros/shoarma/pita meat	Kipdijfiletreepjes kebab	162	18	9.6	2.9	0.6	0.5	1.2
Gyros/shoarma/pita meat	Pitavlees	113	22	2.6	0.9	0.8	0	1.1
Gyros/shoarma/pita meat	Kalkoenpita	138	20	6	1.9	0.9	0	1.2
Gyros/shoarma/pita meat	Kippengyros	129	11	7.8	1.9	1.9	0	1.9
Gyros/shoarma/pita meat	Gevogeltegyros	95	11	4	0.4	2.9	1	0.88
Gyros/shoarma/pita meat	Kip kebab	149	20	7	1.9	0	2.8	1.8
Gyros/shoarma/pita meat	Gevogeltepita	182	17.5	12.3	3.5	0.2	0	1.25
Gyros/shoarma/pita meat	Vlees voor pita	151	20	7.6	2.4	0.7	0	1.1
Gyros/shoarma/pita meat	Gyros varken	125	13	6.6	1.5	3.3	0.8	0.85
Gyros/shoarma/pita meat	Pitavlees	186	18	12	4	1	1	1.45
Gyros/shoarma/pita meat	Gyros	129	15	7	1	1	1	1.33
Gyros/shoarma/pita meat	Pitavlees	107	22	2	0.7	0.5	0	1.1
Gyros/shoarma/pita meat	Gyros	105	13	4.3	1.3	2.8	1.4	0.75
Gyros/shoarma/pita meat	Pitavlees	157	21	8	3	0	0	1.1
Gyros/shoarma/pita meat	Gyros	89	14	2.5	1	1.5	0	1.2
Gyros/shoarma/pita meat	Pita	142	19	6.9	2.1	0.5	0	1.2
Bacon	Gerookte spekreepjes	282	16	24	9	0.5	0	2
Bacon	Magere spekblokjes	135	22	5	2.1	0.5	0	3
Bacon	Gerookte biologische spekreepjes	354	16	32	12	0.5	0	2.7
Bacon	Gerookte droogezouten gerijpte spekreepjes	272	18	22	8	0.5	0	2.5
Bacon	Gerookte baconreepjes	181	18	12	4.5	0.2	0	3.2
Bacon	Magere kalkoenspekreepjes	139	20	6.5	2.4	0.04	0	3.7
Bacon	Gerookt ontbijtspek	272	18	22	8	0.5	0	2.5
Bacon	Gerookt biologisch ontbijtspek	283	19	23	9.6	0	0	3.8
Bacon	Gerookt ontbijtspek	272	18	22	8.4	0.5	0	2.5
Bacon	Uitgebakken ontbijtspek	455	35	35	14	0.5	0	4.6
Bacon	Uitgebakken ontbijtspek	405	31	31	12	0	0	4.7
Bacon	Zeeuws spek	297	20	23	9	2.2	0	2.4
Bacon	Gerookte gebakken spekreepjes	457	35	35	14	0.5	0	4
Bacon	Ovengebakken spekjes	498	36	36	14	7.5	0	8.0625
Bacon	Knabbelspek	571	55	39	14	0.1	0	2.8
Bacon	Speklapjes à la minute tandoori	382	14	36	10	0.5	0	1
Bacon	Gekruid BBQ spek	267	19	19	6.7	4.8	0.5	2.25
Bacon	Stukje gerookt ontbijtspek	282	16	24	9	0.5	0	3
Bacon	Vetspekblokjes	757	2	83	30	0.5	0	3.5
Bacon	Speksneden	521	11	53	23	0	0	0.15
Bacon	Pannenkoekenspek	289	15	25	13	1	0	2.08
Bacon	Spekreepjes	305	15	27	11	0.5	0	3
Bacon	Gerookt ontbijtspek	305	15	27	11	0.5	0	3
Bacon	Katenspek	373	14	35	14	0.5	0	3
Bacon	Spekblokjes - natuur	250	17	20	7.8	0.4	0	2.2
Bacon	Spekreepjes - natuur	250	17	20	7.8	0.4	0	2.2
Bacon	Spekblokjes - gerookt	250	17	20	7.8	0.4	0	2.2
Bacon	Spekreepjes - gerookt	250	17	20	7.8	0.4	0	2.2
Bacon	Ontbijtspek - natuur	285	16.3	24	9.4	0.4	0	2.2
Bacon	Ontbijtspek - gerookt	285	16.3	24	9.4	0.4	0	2.2
Bacon	Baconreepjes - gerookt	102	19	2.5	1	0.9	0	2.3
Bacon	Breakfast bacon	262	15	22	8.3	0.5	0	2.4
Bacon	Gerookt ontbijtspek	250	17	20	7.3	0	0	2.8
Bacon	Ontbijtspek natuur	253	18	20	7.9	0.8	0	3
Bacon	Gerookt ontbijtspek	249	17	20	7.3	0	0	2.8
Bacon	Gerookt spek	332	15	30	11	0	0	3
Bacon	Gerookt spek	220	18	16	6.5	0	0.5	2.8
Bacon	BBQ spek paprika	263	18	21	6.9	0	0	1.3
Bacon	Mager spek	239	18	19	7.1	0	0	0.15
Bacon	Gezouten spek	220	18	16	6.5	0	0.5	2.8
Bacon	Gezouten spek - dik gesneden	267	17	22	8	0	0	3
Bacon	Vers spek biologisch	239	18	19	7.1	0	0	0.15
Bacon	Ardeens hoevevarkenspek	278	17	23	8.9	0	0	0.15
Bacon	Breydelspek	254	20	19	7.1	0.7	0	1.8
Bacon	Crispy bacon	457	40	33	13	1.5	0	4.5
Bacon	Smoked bacon cubes	233	16	19	6.9	0.5	0	3.8
Bacon	Spekblokjes	226	20	16	5.9	0.5	0	3
Bacon	Gerookte spekblokjes	204	19	14	4.9	0	0	3.1
Bacon	Gerookte spekblokjes	204	19	14	4.9	0	0	3.1
Bacon	Gerookte spekblokjes	256	17	21	8.3	0	0	2.8
Bacon	Gezouten spekblokjes	216	20	15	5.6	0.5	0	2.4
Bacon	Gezouten spekblokjes	233	16	19	6.9	0.5	0	3.8
Bacon	Gezouten spekreepjes	216	20	15	5.6	0.5	0	2.4
Bacon	Baconreepjes - gerookt	131	21	5	1.2	1	0	4
Bacon	Pancetta carbonara	451	15	43	16	1	0	3.2
Bacon	Amatriciana	678	8.9	71	25	0.9	0	3.5
Bacon	Gemarineerd spek	301	19	24	8	1.5	0	1.9
Bacon	Fakkels	298	15	25	10	2.2	0.8	3
Bacon	Ongezouten spek	258	19	20	7.3	0	0	0.17
Bacon	Gerookte spekblokjes	193	18	13	4.7	0	0	2.6
Bacon	Gerookt spek	226	17	18	6.2	0	0	2.4
Bacon	Gerookte spekblokjes	273	17	23	8.6	0	0	2.4
Bacon	Gezouten spekblokjes	316	16	28	11	0	0	2.4
Bacon	Gerookte baconreepjes	124	25	2.3	1	1	0	2.6
Bacon	Gerookt ontbijtspek	241	20	17	7	0.7	0	3.6
Bacon	Gezouten spek	360	14	34	14	0	0	2.2
Bacon	Gezouten spek	360	14	34	14	0	0	2.2
Bacon	Gerookte kalkoenspekreepjes	139	22	5	2.8	1	1	3
Bacon	Gerookte speksneden	241	20	17	7	0.7	0	3.6
Bacon	Bio gerookte speksneden	287	20	23	9.3	0	0	3.2
Bacon	Crispy bacon	370	27	29	10	0	0	4.7
Bacon	Gerookt ontbijtspek	251	17	20	8.1	0.7	0	2
Bacon	Gerookte spekreepjes	194	16	14	5.6	0.7	0	2
Bacon	Gerookt spek	249	17	20	8	0	0	3
Bacon	Gerookte spekreepjes	300	14	26	10	1.4	0	2.6
Bacon	Gezouten spekblokjes	194	16	14	5.6	0.7	0	2
Bacon	Ontbijtspek	262	18	21	8.4	0	0	3.2
Bacon	Gerookte spekblokjes	194	16	14	5.6	0.7	0	2
Bacon	Gezouten ontbijtspek	251	17	20	8.1	0.7	0	3.2
Bacon	The market gerookt spek	282	16	24	9.1	0.5	0	3.5
Bacon	Gezouten spek	249	17	20	8	0	0	3
Bacon	Bio ontbijtspek	339	18	30	15	0	0	3.6
Bacon	Bio gerookte spekreepjes	287	20	23	9.3	0	0	3.2
Bacon	Bio gesneden spek	221	19	16	6	0.6	0	0.13
Bacon	Speksneden	260	18	21	8.2	0	0	0.15
Sausages	Kipchipolata	177	16	11	3.1	3.5	0	1.2
Sausages	Kipchipolata's gekruid	185	16	12	3.8	3	0.7	1.25
Sausages	Kipbraadworst	200	15	14	4.3	3.6	0	1.23
Sausages	BBQ kipworst gekruid	160	15	10	4	2.5	0.2	2.2
Sausages	Braadworst	257	20	19	7.2	1.4	0	1.45
Sausages	Braadworst	257	20	19	7.2	1.4	0	1.45
Sausages	Braadworst	257	20	19	7.2	1.4	0	1.45
Sausages	Varkensboerenworst	265	18	21	8.3	0.7	0.7	1.08
Sausages	Chipolataworstjes	263	19	20	8.8	1.6	0.2	1.4
Sausages	Runderbraadworst	263	19	20	8.7	1.6	0	1.28
Sausages	Runderbraadworst	263	19	20	8.7	1.6	0	1.28
Sausages	Biologische runderbraadworst	263	19	20	8.6	1.6	0.2	1.25
Sausages	Varkens- en kalfsworst	237	18	18	7.5	0.6	0.4	1.1
Sausages	Varkens- en kalfschipolata	221	19	16	6	0.2	0.2	1.05
Sausages	Worst Italiaanse wijze	231	17.1	17.4	6.6	1.4	0	1.01
Sausages	Chipolata	235	16	19	7.2	0.8	0	1
Sausages	Chipolata met fijne kruiden	224	17	17	6.5	1.2	0	1.12
Sausages	Boerenchipolata	251	17	20	7.1	1.4	0	1.2
Sausages	Gerolde chipolata	235	16	19	7.2	0.8	0	1
Sausages	Chipolata	235	16	19	7.2	0.8	0	1
Sausages	Boerenworst	240	17	18.7	7.2	0.9	0	1
Sausages	Varkens- en kalfsworst	235	16.4	18.4	7.1	0.8	0	1.08
Sausages	Rund- en varkensbraadworst	228	18	17	5.7	0.8	0	1.02
Sausages	Merguez	196	17.8	12.8	6	0.9	0.3	1.09
Sausages	Chipolata	198	19.7	19	9.1	1.4	0.3	1.13
Sausages	Kalfschipolata	224	16	17.2	8.3	1.2	0	2.4
Sausages	Kipchipolata	145	19	6.4	1.7	2.6	0	0.71
Sausages	Kipchipolata van Ardense afkomst	146	16.6	8.2	2.3	1.1	0	1.04
Sausages	Kippenworst	152	19	7.3	1.9	3	0	1.9
Sausages	Kippenmerguez	164	18	10	3.6	0.6	0	1
Sausages	Kippenmerguez van Ardense afkomst	138	17.1	6.7	1.8	2.3	0	0.83
Sausages	Kipchipolata	161	19	9.2	2.4	0.6	0	1
Sausages	BBQ trio van kippenchipolata	154	17	8.7	2.6	1.5	0.6	1.2
Sausages	Kippenworst	140	16.8	7.4	2.2	0.9	1.2	1.12
Sausages	Kippenchipolata	124	19	5	1.6	0.8	0	1.2
Sausages	Boerenchipolata	199	18	14	5.3	0	0	1.3
Sausages	Chipolata	175	18	11	4.3	0	0	1.3
Sausages	Boerenworst	199	18	14	5.3	0	0	1.3
Sausages	Bio chipolata	117	4.6	11	4.2	0	0	1.4
Sausages	BBQ worsten	189	16	13	5.2	2.1	0.7	1.2
Sausages	Witte pensen	245	12	19	7.1	6.3	0.7	1.4
Sausages	Luikse pensen	236	11	18	6.6	8	1.4	1.5
Sausages	Zwarte pensen	209	9.5	15	5.6	9.2	1.2	1.9
Sausages	Verse worsten rund/varken	217	18	16	5.9	0	0	1.3
Sausages	Verse worsten varken/kalf	211	18	15	6.5	0	0	1.37
Sausages	Merguez lam/varken	221	17	17	7.7	1.1	0	1.3
Sausages	Fijne worstenmix	186	17	13	5.2	1	0	1.4
Sausages	Varkens- en rundworst	235	15	17	7	5	1	1.88
Sausages	Varkens- en rundworst	235	15	17	7	5	1	1.88
Sausages	Toulouserworst	276	15	24	9	0	0	1.5
Sausages	Chipolata met fijne kruiden	237	15	19	8	1	1	1.6
Sausages	Chipolata met fijne kruiden	237	15	19	8	1	1	1.6
Sausages	Luikse boerenworst	284	16	24	10	1	0	2.05
Sausages	Chipolata varken/kalf	256	14.4	21	7.9	3.4	0	1.08
Sausages	Chipolata varken/kalf	256	14.4	21	7.9	3.4	0	1.08
Sausages	Varken- en kalfsworst	275	15	23	8	2	0	1.05
Sausages	Varken- en kalfsworst	275	15	23	8	2	0	1.05
Sausages	Varken- en kalfsworst	275	15	23	8	2	0	1.05
Sausages	Zwarte pensen	277	12	23	8.5	6.7	0.6	1.6
Sausages	Witte pensen	377	7.2	31	12	8.1	0.3	1.9
Sausages	Boerenchipolata	267	15	23	8.5	0.6	0.2	1.4
Sausages	Italiaanse worst	246	16	19	6.8	1.8	0.6	0.73
Sausages	Merguez	195	20	12	6	2	0	1
Sausages	Varkenschipolata	271	12	23	10	4	0	1.63
Sausages	Kaasworst	246	17	18	3	3	2	1.78
Sausages	The market zuivere kalfworst	213	17.2	14.1	6.3	0	0	1.1
Sausages	Kippenworst	152	19	7.3	1.9	3	0	1.9
Sausages	Kipchipolata	152	19	7.3	1.9	3	0	1.9
Sausages	Kipchipolata KKC	190	17.4	14.9	4.8	0.5	0	1.77
Sausages	The market zwarte Luikse pens	257	13	22	7.2	1.7	0	1.6
Sausages	The market Frankfurterworsten	238	14	20	7.3	0.5	0	2
Sausages	Witte pensen	248	10	20	7	7	0	1.5
Sausages	Kippenchipolata	163	18.1	8.8	2.3	3	0	1.8
Sausages	Bio varkens-/rundsworst	219	17	17	6.3	0	0	1.2
Sausages	Bio kipworst	161	19	9	2.4	0.5	0	0.9
Sausages	Bio kipchipolata	151	19	7.3	1.9	2.4	0	2
Sausages	Bio chipolata	221	17	17	6.4	0	0	1.2
Sausages	BBQ chipolatamix	195	17	13	5	1.3	0	1.3
Sausages	Kippenchipolata	157	18	9	2.9	0.5	1	1.7
Sausages	Kippenworsten	157	18	9	2.9	0.5	1	1.7
Sausages	BBQ merguezworstjes	173	17	11	4	1.1	0	1.4
Sausages	Varkens- rundsworst	212	18	16	5.9	0	0	1.3
Sausages	Varken- en kalfschipolata	230	17	17	6.5	2.1	0	1.3
Sausages	Kippenworst	179	17	11	3.7	1.6	0	1.7
Sausages	Chipolata	241	18	18	6.9	1.8	0	1
Sausages	Witte pensen	263	10	21	7.8	7.8	1.3	1.8
Sausages	Worst	258	18.1	19.8	7.7	1.7	0	1.21
Sausages	Boerenworst	239	15.4	19	8.1	1.6	0	1.2
Sausages	Gekruide boerenchipolata	239	15.4	19	8.1	1.6	0	1.2
Sausages	Chipolata mix	270	18.7	21	8.8	0.5	0	1.2
Sausages	Gemarineerde rookworsten	252	13	21	7.5	3	0.6	1.6
